# Supplementary material for: Combined quantitation of HMGA2 mRNA, microRNAs, and mitochondrial-DNA content enables the identification and typing of thyroid tumors in fine-needle aspiration smears
Source: BMC Cancer. 2019 Oct 28;19:1010. doi: 10.1186/s12885-019-6154-7 (PMC6819494; doi:10.1186/s12885-019-6154-7)
Supplement: Supplementary file 1 — Additional file 1: Table S1. The oligonucleotide sequences used in the study. [file 12885_2019_6154_MOESM1_ESM.xlsx]

## Sheet: Oligos
	Table S1
	The oligonucleotide sequences used in the study.
	Target	Type	Sequence (5’ → 3’)
	miR -144	RT primer	GTCGTGTCTGAGGCTCACTGAGACCTATTCGCACCCTCCGACACGACCTTACAGTA		R6G	Rhodamine 6G (Rhodamine 590)
		Reverse PCR primer	CTGAGGCTCACTGAGACCT		BHQ1	Black Hole Quencher-1
		PCR probe	(R6G)-ATTCGCACCC(T-BHQ1)CCGACACGACCTTACAGTA		LNA	Locked Nucleic Acid
		Forward PCR primer	ACCTCCAGCGGATATCATCATA
	miR-145	RT primer	CGTGTCGCCTTGTAGCACGACCTTATTCGCACCCTCGACACGACAGGGATTC
		Reverse PCR primer	GCCTTGTAGCACGACCTTA
		PCR probe	(R6G)-TTCGCACCC(T-BHQ1)CGACACGACAGGGATTC
		Forward PCR primer	ACACGTCCAGTTTTCCCAG
	miR-155	RT primer	GTCAGAGCGCTCTTCTAGCACCACTCTATCCTACCCTCGCTCTGACACCCCTA
		Reverse PCR primer	GCTCTTCTAGCACCACTCTA
		PCR probe	(R6G)-TCCTACCC(T-BHQ1)CGCTCTGACACCCCTA
		Forward PCR primer	CCCAGCTTAATGCTAATCGTGA
	miR -146b	RT primer	GTCGTGTCTGAGGCTCACTGAGACCTATTCGCACCTCCGACACGACAGCCTATG
		Reverse PCR primer	CTGAGGCTCACTGAGACCT
		PCR probe	(R6G)-ATTCGCACC(T-BHQ1)CCGACACGACAGCCTATG
		Forward PCR primer	ACCAGCTGAGAACTGAATTCC
	miR -183	RT primer	CCTGAGTCTGAGGCTCACTGAGACCTTTCGCACCCTCGACTCAGGCAGTGAATTC
		Reverse PCR primer	CTGAGGCTCACTGAGACCT
		PCR probe	(R6G)-TTCGCACCC(T-BHQ1)CGACTCAGGCAGTGAATTC
		Forward PCR primer	CGGACTATGGCACTGGTA
	miR -199b	RT primer	GTCGTGTCTGAGGCTCACTGAGACCTATTCGCACCCTCGACACGACGAACAGATA
		Reverse PCR primer	CTGAGGCTCACTGAGACCT
		PCR probe	(R6G)-ATTCGCACCC(T-BHQ1)CGACACGACGAACAGATA
		Forward PCR primer	TCAGCCCCAGTGTTTAGAC
	miR-221	RT primer	GTCGTGTCTGAGGCTCACTGAGACCTATTCGCACCTСGACACGACGAAACCCA
		Reverse PCR primer	CTGAGGCTCACTGAGACCT
		PCR probe	(R6G)-ATTCGCACC(T-BHQ1)CGACACGACGAAACCCAG
		Forward PCR primer	CAGCAGCTACATTGTCTGC
	miR-223	RT primer	GTCAGAGCGTCTTCTAGCACGACTTCATCCTCACCTCGCTCTGACTGGGGTAT
		Reverse PCR primer	GTCTTCTAGCACGACTTCA
		PCR probe	(R6G)-TCCTCACC(T-BHQ1)CGCTCTGACTGGGGTAT
		Forward PCR primer	CACTCATCTGTCAGTTTGTCAA
	miR -31	RT primer	GTCGTGTCTGAGGCTCACTGAGACCTATTCGCACCTCGACACGACAGCTATGC
		Reverse PCR primer	CTGAGGCTCACTGAGACCT
		PCR probe	(R6G)-ATTCGCACC(T-BHQ1)CGACACGACAGCTATGC
		Forward PCR primer	CAAGCAGGCAAGATGCTG
	miR -375	RT primer	GTCGTGTCTGAGGCTCACTGAGACCTATTCGCACCTCGACACGACTCACGCGA
		Reverse PCR primer	CTGAGGCTCACTGAGACCT
		PCR probe	(R6G)-ATTCGCACC(T-BHQ1)CGACACGACTCACGCGA
		Forward PCR primer	ACAGCTTTGTTCGTTCGGC
	miR-451a	RT primer	GTCGTGTCTGAGGCTCACTGAGACCTATTCGCACCTCGACACGACAACTCAGT
		Reverse PCR primer	CTGAGGCTCACTGAGACCT
		PCR probe	(R6G)-ATTCGCACC(T-BHQ1)CGACACGACAACTCAGTA
		Forward PCR primer	CCAGCAAACCGTTACCATT
	miR -551b	RT primer	GAGGAGAGGCCTTGTAGCACGACCTTATCCTCACCTCCTCTCCTCCTGAAACC
		Reverse PCR primer	GCCTTGTAGCACGACCTTA
		PCR probe	(R6G)-TC(C-LNA)TCACC(T-BHQ1)CCTCTCCTCCTGAAACC
		Forward PCR primer	CACACTCAGCGACCCATACTT
	miR-7	RT primer	CTGAGTCGTGAACCAGACAGACACAACCTACGCTCTCCGACTCAGGCACAACAAAA
		Reverse PCR primer	GTGAACCAGACAGACACAA
		PCR probe	(R6G)-CCTA(C-LNA)GCTC(T-BHQ1)CCGACTCAGGCACAACAAA
		Forward PCR primer	AGCGTCTGGAAGACTAGTGA
	miR -197	RT primer	GTCGTGGGTGAAGCAGACAGACACAATTACGCACCTGCCACGACGCTGGGTG
		Reverse PCR primer	GTGAAGCAGACAGACACAA
		PCR probe	(R6G)-TTACGCACC(T-BHQ1)GCCACGACGCTGGGTG
		Forward PCR primer	CCACGTTCACCACCTTCTC
	miR-23a	RT primer	GTCGTGTCTGAGGCTCACTGAGACCTTTCGCACCCTCGACACGACGGAAATCC
		Reverse PCR primer	CTGAGGCTCACTGAGACCT
		PCR probe	(R6G)-TTCGCACCC(T-BHQ1)CGACACGACGGAAATCC
		Forward PCR primer	CAGCACATCACATTGCCAG
	miR-29b	RT primer	GTCGTGTCTGAGGCTCACTGAGACCTTTCGCACCCTCGACACGACAA(C-LNA)AC(T-LNA)GAT
		Reverse PCR primer	CTGAGGCTCACTGAGACCT
		PCR probe	(R6G)-TTCGCACCC(T-BHQ1)CGACACGACAACACTGAT
		Forward PCR primer	CAGCACTAGCACCATTTGAA
	BRAF	Reverse wt primer	TCATGAAGACCTCACAGTAAAA
		PCR probe	(R6G)-СTGTAG(C-LNA)TAGA(C-LNA)CAAAATCACCTATT-(BHQ1)
		Forward wt primer	CCAGACAACTGTTCAAACTGA
		Forward V600E primer	CCCACTCCATCGAGATTCCT
	HRAS	Reverse wt primer	GATGGGGAGACGTGCCT
		PCR probe	(R6G)-CGGTAT(C-LNA)CAGGATGT(C-LNA)CAAC-(BHQ1)
		Forward wt primer	CATGGCGCTGTACTCCTC
		Forward Q61R primer	GGCGCTGTACTCCTACC
	NRAS	Reverse wt primer	AACAAGTGGTTATAGATGGTGA
		PCR probe	(R6G)-T(C-LNA)(C-LNA)AGCTGTA(T-BHQ1)CCAGTATGTCC
		Forward wt primer	CTCATGGCACTGTACTCTTCT
		Forward Q61K primer	TCATGGCACTGTACTCTTCATT
		Forward Q61R primer	TCATGGCACTGTACTCTTATC
		Forward Q61L primer	CTCATGGCACTGTACTCTTCTA
	RET	Reverse wt primer	CCCACACTTACACATCACTT
		PCR probe	(R6G)-TGAAT(C-LNA)(C-LNA)CTTTT(T-BHQ1)GATCATATCTACACCA
		Forward wt primer	TTCTCTTTAGGGTCGGATTC
		Forward M918T primer	GTCGGATTCCAGTTAAATGCAC
	RET-PTC1	Reverse RT/PCR primer	AAGAACCAAGTTCTTCCGAGG
		PCR probe	(R6G)-CCAGCGTTACCA(T-BHQ1)CGAGGATCCAAAGTGGG
		Forward PCR primer	CGCGACCTGCGCAAA
	RET-PTC3	Reverse RT/PCR primer	AAGAACCAAGTTCTTCCGAGG
		PCR probe	(R6G)-CCTTGGAGAACAG(T-BHQ1)CAGGAGGATCCAAAGTG
		Forward PCR primer	CCAGGACTGGCTTATCCAAA
	HMGA2	Reverse RT/PCR primer	ACTTGTTGTGGCCATTTCCT
		PCR probe	(R6G)-CAGAAGCCAC(T-BHQ1)GGAGAAAAACGGCCAA
		Forward PCR primer	TCCCTCTAAAGCAGCTCAAAA
	Ki-67	Reverse RT/PCR primer	CAGGGTCAGAAGAGAAGCTA
		PCR probe	(R6G)-AG(C-LNA)CAGCACG(T-BHQ1)CGTGTCTCAAGATCT
		Forward PCR primer	GAATGGAAGGAAGTCAACTGAA
	IMP3	Reverse RT/PCR primer	CGAGAAAGCTGCTTGATGT
		PCR probe	(R6G)-CAGTCGGTGCCA(T-BHQ1)CATCGGCAAGCAGG
		Forward PCR primer	CGCAGTTTGAGCAATCAGAA
	PGK1	Reverse RT/PCR primer	GCTGGCTCGGCTTTAAC
		PCR probe	(R6G)-TTCCCAGAAGCA(T-BHQ1)CTTTTCCCTTCCCTTCT
		Forward PCR primer	GGAGAACCTCCGCTTTCAT
	Hs mtDNA	Reverse PCR primer	GATCACAGGTCTATCACCCTA
		PCR probe	(R6G)-TGCATGGAGAGC(T-BHQ1)CCCGTGAGTGGT
		Forward PCR primer	CCCCAGACGAAAATACCAAA
	Hs nDNA	Reverse PCR primer	CCATAGTTTCACCAGTGAGG
		PCR probe	(R6G)-CCAGGGAC(T-BHQ1)CTTCTGGGCTGCTGAGAT
		Forward PCR primer	CATTGTCAGCCAGTGAGT
