# Supplementary material for: Combined quantitation of HMGA2 mRNA, microRNAs, and mitochondrial-DNA content enables the identification and typing of thyroid tumors in fine-needle aspiration smears
Source: BMC Cancer. 2019 Oct 28;19:1010. doi: 10.1186/s12885-019-6154-7 (PMC6819494; doi:10.1186/s12885-019-6154-7)
Supplement: Supplementary file 2 — Additional file 2: Table S2. Relative expression levels of HMGA2 and of miRNAs and the mtDNA/nDNA ratio in goiters and various tumor types. Blank cells denote missing data. FTA, follicular thyroid adenoma; FTC, follicular thyroid carcinoma; FVPTC, follicular variant of papillary thyroid carcinoma; HCC, Hürthle cell carcinoma; MTC, medullary thyroid carcinoma; PTC, papillary thyroid carcinoma. BRAF “1”: the V600E mutation detected; RAS “1”: one of the following mutations detected: Q61R in the HRAS gene or Q61K, Q61R, or Q61L in NRAS. [file 12885_2019_6154_MOESM2_ESM.xlsx]

## Sheet: Лист1
		2^(dCt)	miRNA 2^(dCt) normalization on NF3 (197+23+29)													2^(dCt)
#	Type	HMGA/PGK	miR-144	miR-145	miR-146b	miR-155	miR-183	miR-199b	miR-221	miR-223	miR-31	miR-375	miR-451a	miR-551b	miR-7	mt/nDNA	BRAF-mut	RAS-mut
13_8	Goiter	0	1.01521	-7.79867	-3.47793	-4.96994	-11.6983	-101.001	-2.54599	13.8496	-8.24334	-199.221	1495.87	-89.1541	-1.90294	1964.57	0	0		samples	105
14_4	Goiter	0.00461325	-2.88293	-2.12511	-4.93324	-20.0084	-8.92303	-207.582	-22.8249	4.29443	-114.765	-92.5739	616.29	-150.909	9.17346	445.722	0	0		patients	48
16_2	Goiter	0.0073655	-2.28625	-3.72692	-1.3928	-4.10671	-13.0682	-86.1025	-5.25243	10.1051	-37.87	-192.403	796.216	-660.761	2.34082	1468.37	0	0
17_2	Goiter	0.072293	-1.11398	-33.0303	-3.42409	-18.0099	-3.02245	-70.5571	-2.43804	19.7568	-68.1537	-59.3312	1883.6	-209.487	1.85225	604.668	0	0
18_5	Goiter	0.00875911	2.26167	-68.0069	-2.47531	-9.39967	-3.06866	-44.5579	-4.83196	28.589	-26.7712	-90.0472	5742.21	-329.152	-1.9829	238.856	0	0
488-2	Goiter	0.00367001	3.26494	-33.3114	-3.37045	-8.68149	-3.56263	-28.1087	-5.55175	2.93235	-35.0889	-31.6239	4426.83	-468.837	-1.45694	342.509	0	0
488-7	Goiter	0.000601145	2.846	-39.4257	-3.02317	-8.06158	-3.69625	-47.3753	-4.64624	4.73688	-52.5662	-68.4066	4463.43	-637.404	-1.94001	634.73	0	0
490-1	Goiter	0.0227183	-2.12517	-2.71806	-1.09625	-4.52394	-13.9537	-84.5996	-1.21637	-1.05891	-44.7116	-33.1877	850.65	-653.742	3.38093	1663.49	0	0
490-6	Goiter	0.0483614	-1.19892	-2.98294	-2.36483	-7.55135	-10.1382	-72.0904	-2.62394	-1.12641	-42.7169	-17.2884	1441.41	-1145.48	4.22299	1052.79	0	0
482-16	Goiter	0.0167465	1.82877	-16.8435	-3.76885	-11.6247	-5.00762	-14.2622	-5.59494	4.37983	-12.3302	-56.6547	2505.49	-459.565	1.37162	1351.18	0	0
482-17	Goiter	0.00285954	1.38111	-16.0464	-4.13869	-11.8283	-5.81257	-22.3031	-4.59217	4.79265	-13.8727	-73.4747	1853.23	-326.101	1.19816	995.999	0	0
455-7	Goiter	0	1.58094	-37.7713	-5.57595	-16.4409	-4.25517	-91.0898	-5.38601	1.67108	-2.81711	-44.2995	2428.39	-418.539	1.3955	2817.11	0	0
455-8	Goiter	0.000844275	1.10955	-4.87371	-6.54331	-17.815	-4.72404	-121.097	-5.89716	1.28341	-2.24237	-50.5634	1698.42	-326.292	1.60212	3929.15	0	0
441-29	Goiter	0.0291573	1.95223	-12.4224	-6.06234	-13.2221	-7.67344	-35.7501	-3.99965	1.8215	-88.6393	-50.5582	3115.24	-1105.03	-2.23438	1341.84	0	0
441-33	Goiter	0	1.94669	-47.471	-4.05296	-11.7044	-7.00787	-49.8311	-3.75542	2.92011	-81.514	-96.2674	3272.15	-848.621	-2.08345	903.888	0	0
433-1	Goiter	0	3.2564	-35.4257	-3.14209	-9.01123	-4.20389	-58.9624	-5.10434	3.15639	-37.316	-60.2014	5232.47	-776.975	-2.55217	445.722	0	0
433-2	Goiter	0.00149049	4.84983	-46.1119	-2.92222	-8.01146	-3.04632	-79.7308	-5.01784	3.46519	-43.7759	-262.662	6784.06	-1581.49	-1.28973	580.037	0	0
433-3	Goiter	0.0113592	3.42018	-21.1257	-3.43647	-9.85548	-3.86623	-37.5548	-5.35515	3.23569	-36.2756	-153.376	5127.62	-695.027	-1.22343	1136.2	0	0
433-4	Goiter	0	-2.23204	-26.3251	-5.97262	-7.07811	-4.07942	-48.448	-20.6542	1.71313	-42.4698	-20.0894	969.862	-511.42	-1.33641	519.147	0	0
431-22	Goiter	0.00749425	2.38136	-8.47502	-2.75722	-11.1056	-5.28981	-10.434	-5.5528	5.1579	-12.757	-82.3226	4487.77	-1678.8	1.86191	670.921	0	0
432-27	Goiter	0.0382075	1.66607	-12.6718	-2.81581	-7.32865	-5.59271	-40.3235	-5.71023	2.56944	-17.5518	-23.483	2489.18	-2407.88	2.74433	826.001	0	0
432-28	Goiter	0.0253829	1.74312	-7.3022	-3.22284	-7.8263	-4.78437	-42.1754	-7.61229	2.5877	-23.3173	-34.4954	2909.73	-4324.54	2.08735	1234.75	0	0
434-15	Goiter	0.00734002	2.85528	-23.0448	-1.84852	-5.7214	-3.64614	-92.8203	-7.29227	2.79652	-20.5543	-201.742	4163.64	-3117.92	2.17895	765.363	0	0
434-16	Goiter	0.00131566	1.97888	-69.5663	-1.01418	-2.42052	-5.61901	-88.054	-9.51574	3.398	-30.9167	-787.052	2895.67	-4483.21	-1.40475	519.147	0	0
434-17	Goiter	0.00775854	2.2876	-10.7492	-1.62582	-4.72778	-3.97558	-59.7623	-6.10996	3.0395	-11.2057	-257.989	3347.43	-2685.85	3.78118	1152.06	0	0
390-2a	Goiter	0.00178483	2.84876	-42.361	-8.63182	-7.91541	-3.70549	-41.3457	-1.7528	6.54474	-16.8499	-94.9874	5239.94	-448.718	-1.20553	5077.84	0	0
390-2b	Goiter	0.00537321	2.2567	-46.7141	-10.0268	-6.45665	-4.27459	-50.7658	-1.04665	5.1666	-10.5985	-75.363	4194.3	-697.372	-1.40035	12245.8	0	0
390-3	Goiter	0.00567958	3.10991	-56.6156	-8.74299	-8.41596	-3.65058	-43.0555	-2.49342	5.86395	-23.153	-112.839	6067.44	-337.356	-1.16322	4544.8	0	0
390-5	Goiter	0.00132481	3.01297	-40.7524	-7.93821	-7.53608	-3.88742	-49.1396	-2.27965	7.24098	-18.6851	-137.074	5446.77	-552.111	-1.14775	4211.15	0	0
406-30	Goiter	0.000443125	1.11888	-20.4346	-2.30209	-1.55073	-7.63667	-6.33324	-6.2895	-3.9121	-7.50548	-13.9573	1565.12	-215.709	-3.25565	1016.93	0	0
406-31	Goiter	0.000949858	-1.96319	-19.8106	-1.83172	-1.07788	-16.8328	-6.51246	-6.4228	-6.85997	-4.3869	-19.8794	671.758	-195.795	-5.25322	1192.69	0	0
400-5	Goiter	0.0314674	1.77195	-15.505	-16.5031	-8.28018	-3.87625	-54.3671	-4.36101	-1.08648	-35.2527	-26.0762	3281.95	-496.16	-2.70319	734.185	0	0
400-6	Goiter	0.0395549	2.14628	-10.9903	-10.3257	-9.97394	-3.65068	-54.1228	-4.8506	1.033	-31.1933	-23.234	2850.18	-445.155	-3.45375	903.888	0	0
384-6	Goiter	0.0418102	2.3197	-31.4734	-6.52538	-4.94531	-6.66249	-38.4807	-2.70581	-1.12199	-87.7947	-21.201	4447.99	-624.285	2.07619	508.463	0	0
415-10	Goiter	0.000709948	1.50268	-44.5533	-3.16556	-1.01569	-9.07855	-57.3794	-2.73675	-6.37516	-22.9825	-38.9206	3801.99	-631.422	-2.46649	1584.71	0	0
415-12	Goiter	0.000484908	1.15617	-58.3091	-2.14451	1.17638	-12.4722	-56.9115	-5.0653	-2.79074	-9.6843	-74.0613	2451.33	-286.154	-3.83878	729.114	0	0
415-18	Goiter	5.06853e-06	-1.27927	-37.6694	-2.05668	2.0065	-18.2563	-38.5944	-2.26627	-4.51686	-5.91886	-131.628	1617.65	-274.435	-2.6396	1016.93	0	0
441-28	Goiter	0.0902456	-1.04439	-9.33503	-4.83212	-14.4466	-13.02	-58.5929	-4.93365	1.32165	-86.6817	-17.4198	1660.43	-833.279	-5.86713	491.143	0	0
440-7	Goiter	0.0252076	1.33089	-22.2019	-2.56261	-10.6857	-7.55595	-53.3572	-4.68358	-1.50797	-23.7131	-154.088	2543.13	-536.566	3.29982	1541.37	0	0
440-8	Goiter	0	2.3533	-49.8774	-2.51457	-9.4173	-4.43924	-21.7104	-4.05672	-1.05725	-10.1634	-177.333	4419.56	-694.733	1.52593	1136.2	0	0
453-6	Goiter	0.0177013	2.10232	-32.5147	-5.80791	-13.5763	-7.66358	-27.6272	-5.97119	-2.61719	-44.7253	-29.2025	2992.18	-319.134	1.1266	724.077	0	0
453-7	Goiter	0	1.52212	-41.6116	-4.98957	-12.3284	-9.91021	-27.6444	-3.70357	-1.65166	-43.3787	-79.2816	2780.42	-169.944	-1.22172	652.575	0	0
472-8	Goiter	0.00808801	2.61839	-67.2435	-2.23662	-10.8628	-2.91061	-37.3056	-4.41166	-1.01841	-67.4769	-52.3937	3713.79	-1032.07	1.11626	439.586	0	0
461-12	Goiter	0.0406669	-1.55712	-6.74528	-4.51235	-33.2177	-11.3442	-32.3093	-1.78247	-9.53927	-5.79126	-55.8652	910.883	-2709.63	3.72211	2469.49	0	0
461-13	Goiter	0.0281641	1.22671	-9.48207	-4.57954	-23.1863	-7.3881	-18.8332	-1.8216	-8.11282	-5.4084	-62.4748	1447.95	-1669.5	3.4219	2998.45	0	0
462-46	Goiter	0.016176	2.0394	-19.1179	-2.43151	-12.8781	-4.00514	-42.5726	-2.08761	-3.97747	-15.8548	-67.7361	3143.48	-1194.22	1.80019	3640.7	0	0
462-47	Goiter	0.0235195	-6.39063	-4.84319	-2.48106	-21.9471	-16.2341	-240.678	-1.29321	-24.9498	-17.5203	-149.185	282.879	-734.673	2.58299	4067.71	0	0
462-48	Goiter	0.00968522	-1.03339	-15.1096	-3.1654	-15.1096	-5.74533	-19.3249	-1.61596	-9.39823	-18.7965	-116.355	1701.52	-804.746	-1.08854	4513.4	0	0
474-8	Goiter	0.0024551	4.12783	-52.6958	-3.12665	-10.4441	-3.90309	-53.9899	-5.83453	1.50044	-33.933	-297.061	6061.18	-932.279	-1.59617	152.219	0	0
474-10	Goiter	0.0319066	5.82968	-7.31868	-2.71619	-10.4222	-2.97231	-95.7754	-3.84127	-1.81703	-44.6808	-46.9022	6669.75	-505.506	-1.05087	504.951	0	0
474-11	Goiter	0.00765172	1.64053	-38.3417	-1.2976	-2.84976	-8.03246	-53.2918	-2.7054	-1.88667	-11.049	-33.7272	2278.96	-325.348	1.10509	1226.22	0	0
474-12	Goiter	0.0167465	1.57122	-9.37044	-2.50206	-4.20795	-6.88338	-118.86	-1.45712	-2.35074	-23.9693	-95.215	1867.49	-215.735	1.7616	2062.24	0	0
497-97	Goiter	0.0121744	3.64987	-56.1867	-1.88839	-6.855	-2.82286	-44.2362	-3.93716	-1.27205	-21.1437	-181.92	7605.58	-1538.34	1.38784	809.002	0	0
497-98	Goiter	0.0100268	3.23414	-59.9886	-2.16088	-7.29352	-2.8316	-73.5991	-3.94935	-1.85525	-30.8375	-179.97	5107.44	-2455.18	1.39318	739.292	0	0
473-33	Goiter	0.0245183	2.14858	-40.9734	-4.17454	-14.0414	-5.62408	-22.3409	-4.2919	-1.5493	-12.3515	-39.1684	2509.85	-132.663	2.29482	968.763	0	0
550-3	Goiter	0.0030861	1.65411	-32.3107	-6.74557	-13.6795	-4.80302	-23.735	-14.5097	-3.3845	-15.4436	-122.271	2437.28	-647.592	1.74843	754.826	0	0
550-4	Goiter	0	1.61679	-20.5614	-5.98715	-15.5827	-5.06959	-22.5784	-10.5698	-4.01909	-15.475	-129.057	2052.45	-441.684	1.58351	1052.79	0	0
560-1	Goiter	0	2.10259	-48.7671	-2.01787	-8.44346	-3.79167	-57.3943	-6.07479	-1.86327	-42.3073	-87.9027	2706.41	-656.129	-1.71456	308.687	0	0
560-3	Goiter	0.00164238	1.88592	-51.9746	-3.40991	-10.7015	-4.49941	-51.2591	-6.79623	-2.48757	-63.9882	-222.049	3875.76	-397.479	-1.95848	218.275	0	0
573-1	Goiter	0.00161976	-1.12119	-170.666	1.52095	-1.60218	-8.87675	-66.7193	-15.6169	2.5668	-61.8213	-35.507	1646.25	-1192.71	-8.19664	1351.18	0	0
573-3	Goiter	0.000719858	-1.81179	-224.787	-1.4068	-1.82439	-6.73844	-48.9221	-11.6917	1.77471	-63.8854	-49.4334	1107.11	-947.127	-7.63387	1067.48	0	0
573-4	Goiter	0	-1.51205	-24.3611	-1.5173	-2.00904	-7.42044	-53.3163	-9.85943	1.6172	-82.7969	-45.6172	1022.93	-856.022	-7.70879	1552.09	0	0
581-1.2	Goiter	0.000152384	-4.75721	-66.2623	-2.03512	3.04171	-23.9195	-40.6481	-9.0638	-8.97005	-22.7866	-103.617	203.641	-687.453	-4.01421	439.586	0	0
581-2.1	Goiter	0.00012207	-15.7813	-29.3471	-2.36222	2.1808	-49.1849	-34.0633	-6.2773	-18.7672	-28.5446	-79.9012	55.7097	-574.095	-8.51582	225.972	0	0
562-2	Goiter	0	1.24077	-17.1931	-1.24726	-3.61441	-10.547	-22.1427	-7.25391	-2.91553	-13.3037	-259.351	2136.81	-439.208	-3.72892	689.784	0	0
601-1	Goiter	0.029977	-22.2399	-6.79784	-7.08651	-92.7371	-15.8353	-5.75603	-14.0751	-33.9438	-4.8739	-59.5106	96.6652	-73.7758	2.79903	1200.98	0	0
601-2	Goiter	0.0179484	-12.3393	-7.49116	-6.21257	-74.2948	-10.3761	-5.04617	-9.2227	-25.0231	-5.63802	-100.789	138.603	-84.1674	3.17072	1341.84	0	0
603-1-L	Goiter	0	-2.77147	-17.8847	-1.81586	-2.9295	-22.326	-2.9295	-8.94234	-6.36717	-6.73021	-26.3668	356.893	-93.7439	-6.32319	786.88	0	0
603-2-R	Goiter	0	1.39509	-13.8291	-2.24955	-6.58708	-5.42506	-12.2919	-6.2751	-1.30102	-7.25834	-93.031	2006.35	-552.427	-3.09436	724.077	0	0
603-3-R	Goiter	0	1.71172	-14.3656	-1.92459	-5.48142	-4.391	-10.5163	-5.22181	-1.20126	-7.1332	-85.3045	1931.43	-462.898	-2.83736	704.277	0	0
605-1	Goiter	0.00130657	1.62927	-15.7336	-3.61946	-18.7105	-3.28472	-31.0339	-6.84843	-1.21064	-5.75882	-85.3768	2442.64	-253.488	1.80779	477.713	0	0
606-1	Goiter	0	1.29257	-13.6399	-6.91513	-29.852	-8.16672	-6.77282	-17.8736	-1.86575	-66.7065	-23.2596	1418.59	-213.746	-5.50124	734.185	0	0
606-2	Goiter	0	1.14053	-15.6739	-6.36557	-33.1351	-7.46577	-4.72492	-14.5232	-2.54963	-77.1872	-13.8354	1595.41	-580.153	-5.13474	328.557	0	0
607-2.2	Goiter	0	-46.1363	-19.6687	-2.02487	-8.68082	-24.8958	-60.4568	-23.2286	-30.8635	-5.0205	-18.4792	9.59424	-902.531	1.92141	765.363	0	0
608-1-R	Goiter	0.076415	-2.25499	-20.296	-6.55739	-40.3116	-11.8197	-54.6868	-3.68872	-3.18904	-47.9388	-84.6314	824.216	-136.534	-5.51409	781.445	0	0
608-2-L	Goiter	0	2.83461	-27.4142	-3.13149	-13.8024	-1.87495	-42.7203	-6.71251	1.38814	-80.2735	-74.8978	4814.43	-920.868	-1.11485	230.72	0	0
609-1	Goiter	0	-1.14467	-18.8296	-2.81851	-16.5062	-7.48983	-69.7892	-11.1962	1.05341	-68.353	-55.5199	1413.51	-736.699	-1.09804	484.382	0	0
609-2	Goiter	0	1.09127	-12.4148	-2.7587	-21.3178	-6.25057	-61.1376	-9.15138	-1.11264	-118.932	-195.902	1434.18	-431.731	1.01819	533.742	0	0
610-1	Goiter	0	-5.12237	-7.87245	-1.55489	-10.0339	-22.5775	-42.7192	-16.7584	-3.42668	-38.7685	-219.308	307.233	-193.583	2.51959	430.539	0	0
610-2	Goiter	0	-2.90225	-6.90275	-1.26328	-13.9982	-10.7568	-36.6863	-25.584	-4.98354	-21.0708	-29.7986	681.622	-192.294	2.31792	689.784	0	0
613-1.1	Goiter	0	-2.11682	-35.3074	1.36424	-1.81743	-9.99979	-44.0753	-7.47409	-2.46553	-9.59244	-178.762	769.673	-410.688	-4.08942	689.784	0	0
613-1.2	Goiter	0	-1.99262	-41.2026	1.53191	-1.39926	-10.7381	-69.2943	-8.19455	-2.47026	-7.86074	-177.868	840.635	-585.963	-3.93037	1002.93	0	0
613-1.3	Goiter	0	-2.86728	-35.7453	1.07946	-2.54856	-15.2389	-50.2024	-10.4808	-3.27089	-11.4691	-108.36	765.531	-571.926	-5.50096	526.394	0	0
613-1.4	Goiter	0	-2.00584	-46.0205	1.63104	-1.72214	-10.4411	-59.0639	-9.60778	-2.13495	-9.47551	-113.316	726.992	-912.831	-4.77071	729.114	0	0
613-2.1	Goiter	0.000446207	-2.28789	-10.7333	-1.16798	-3.82117	-10.7333	-187.925	-3.21321	-2.53857	-9.2152	-202.814	687.866	-368.116	-1.72192	3875.05	0	0
613-2.2	Goiter	0	-1.59553	-53.5954	-1.26053	-4.09549	-7.13066	-170.548	-2.77798	-2.60997	-16.1564	-201.416	1338.09	-495.945	-1.46819	4544.8	0	0
619-15	Goiter	0	-4.74433	-25.9238	-1.38147	1.48843	-40.1188	-40.9618	-10.0297	-7.39323	-24.8678	-147.667	288.773	-562.694	-6.99443	442.643	0	0
619-16	Goiter	0	-4.64173	-29.5413	-1.56337	1.40965	-38.98	-34.8881	-9.41306	-6.29699	-22.2335	-171.809	447.374	-550.525	-5.59704	596.344	0	0
619-17	Goiter	0	-3.56023	-35.0653	-1.90788	1.38322	-23.9503	-32.7171	-11.0194	-5.28525	-26.0276	-167.96	688.842	-422.255	-5.24874	324.034	0	0
624-1.1	Goiter	0	1.21485	-7.40869	-4.75425	-37.7713	-8.62915	-4.82062	-7.61698	-2.76872	-8.81047	-32.8818	1479.38	-266.727	-2.20262	689.784	0	0
624-1.2	Goiter	0	1.76814	-8.56092	-4.95116	-41.0061	-5.92891	-5.23346	-7.93245	-3.13348	-8.62047	-73.403	2008.96	-262.79	-1.81223	1782.89	0	0
643-1.1	Goiter	0	1.13604	-17.1007	-1.54326	-2.40491	-4.94505	-46.3978	-2.21297	-2.9608	-4.91089	-361.033	2082.38	-1602.36	-1.42009	3191.46	0	0
643-1.2	Goiter	0	-1.40105	-9.7575	-1.52257	-2.65095	-7.09357	-42.4152	-2.70665	-3.62131	-5.68244	-353.732	1411.97	-717.339	-2.47343	1520.15	0	0
643-2.1	Goiter	0	1.13778	-7.38079	-1.58422	-2.10493	-5.25531	-61.1286	-7.03122	-1.92356	-6.03676	-459.454	1853.74	-783.492	-2.11958	315.173	0	0
643-2.2	Goiter	0	-1.01123	-5.92212	-1.40067	-1.79765	-4.74403	-89.6427	-10.455	-2.07932	-4.39577	-742.432	2262.79	-524.978	-1.72442	321.795	0	0
673	Goiter	0	1.33076	-6.81045	-5.45565	-14.4977	-4.71661	-48.0929	-5.26981	8.8904	-16.6535	-46.1338	1362.7	-902.48	1.08091	7231.1	0	0
679-1	Goiter	0.00141009	-94.905	-17.0112	-1.50359	-1.04856	-102.424	-63.0495	-4.71877	-1.984	-11.6998	-100.316	8.88633	-337.422	-7.30261	504.951	0	0
679-2	Goiter	0.00306478	-25.9693	-9.37444	-1.27344	1.31154	-71.4436	-129.673	-8.8075	-1.30924	-6.91023	-103.16	63.6138	-436.166	-10.7684	634.73	0	0
679-4	Goiter	0.00814426	-53.7667	-4.22409	-1.38381	-1.05602	-66.1946	-114.455	-4.22409	-1.5786	-2.14153	-151.025	22.0294	-230.503	-10.4009	935.763	0	0
685-3	Goiter	0	-12.1372	-13.374	-1.57065	-2.85079	-58.1361	-7.06829	-6.97098	6.22744	-15.2566	-98.4529	152.075	-362.381	-5.82138	1698.45	0	0
685-4	Goiter	0.00195312	-15.5013	-16.8458	-1.32347	-2.16493	-77.9415	-11.506	-7.28193	4.18631	-10.5877	-49.6706	92.1352	-594	-3.71747	1089.92	0	0
699-1	Goiter	0.0192366	-41.5143	-4.394	-2.45468	-2.68614	-80.2003	-46.706	-4.67685	-1.59719	-3.30703	-60.7805	27.7509	-267.897	-3.54439	544.958	0	0
699-2	Goiter	0	-42.5129	-4.99273	-2.11379	-2.4281	-109.124	-48.8345	-6.72638	-1.4538	-2.9076	-31.5557	19.4294	-333.104	-5.20476	294.067	0	0
699-3	Goiter	0	-13.6719	-6.93135	-2.41687	-2.19335	-59.0202	-48.9466	-6.16088	2.24523	-2.35078	-27.1548	68.4445	-300.899	-5.43823	340.144	0	0
699-4	Goiter	0.0211969	-13.6751	-6.60462	-1.95	-1.97722	-58.2214	-59.4447	-4.8685	1.91391	-2.46823	-26.9736	111.162	-254.845	-5.40194	433.534	0	0
		HMGA/PGK	miR-144	miR-145	miR-146b	miR-155	miR-183	miR-199b	miR-221	miR-223	miR-31	miR-375	miR-451a	miR-551b	miR-7	mt/nDNA	BRAF-mut	RAS-mut
21_2	MTC	0.955945	-1.658	-31.5474	-6.88973	-28.4321	-2.11323	-149.029	-2.90683	11.7172	-71.7272	27.3895	1214	-935.405	-2.18775	380.038	0	0		samples	19
22_2	MTC	4.82203e-05	-3.30306	-99.3055	-13.7733	-137.549	-12.5865	-241.152	-33.3312	2.19801	-219.61	37.1734	290.259	-884.551	1.12599	477.713	0	0		patients	12
23_3	MTC	0	-2.95781	-93.3468	-6.58658	-18.5652	-8.51218	-117.338	-24.9251	6.32239	-109.48	-10.4073	617.575	-1093.34	-14.4153	4451.27	0	0
502-1	MTC	0.0122591	-6.1943	-30.6102	-21.4665	-177.41	-10.8831	-160.232	-1.9643	-1.71825	-449.115	7.70601	307.418	-6535.2	5.84006	1016.93	0	1
502-6	MTC	0.000391147	-2.81784	-14.2175	-27.7794	-44.7741	-14.7838	-248.3	-1.41024	2.40395	-57.0673	8.53895	619.692	-2411.88	8.30545	814.629	0	1
270	MTC	0.000153444	-433.064	-81.2016	-21.9088	-81.2016	-11.9873	-159.061	-2.31889	-176.489	-135.621	55.9693	4.08848	-3624.17	44.5256	537.455	0	0
273-1	MTC	0	-17.3544	-106.686	-26.6716	-185.109	-16.4183	-173.313	-2.05229	-45.4823	-658.132	36.071	114.386	-4381.57	29.0964	714.109	0	0
273-2	MTC	0.00344806	1.00369	-20.6732	-6.84327	-29.6444	-6.14617	-90.49	-2.34516	-3.0413	-164.243	32.4538	2336.79	-1067.25	21.5604	1097.5	0	0
308	MTC	0	-52.1016	-31.5213	-32.4075	-160.147	-7.27655	-63.2615	1.14611	-84.6393	-375.653	25.0501	25.0501	-957.584	13.8974	2418.67	0	0
563-1	MTC	0	-85.3396	-36.8896	-39.6746	-198.796	-41.503	-453.558	-1.41435	-189.38	-226.779	21.7789	20.6756	-2020.01	4.06951	1584.71	0	0
563-2	MTC	0	-46.2009	-20.4616	-21.3305	-112.194	-33.24	-247.254	-1.4338	-125.788	-83.8563	22.7872	35.2647	-1180.23	3.48257	1226.22	0	0
563-3	MTC	6.84678e-08	-55.3771	-23.6082	-29.7789	-147.157	-41.247	-199.634	-1.60906	-124.174	-96.0835	24.9123	36.0964	-1270.53	3.65225	1341.84	0	0
563-4	MTC	0	-61.0491	-27.1315	-38.6367	-185.709	-36.8067	-514.454	-1.33505	-119.585	-289.395	21.7524	20.3662	-1306.87	4.19335	1112.82	0	0
598	MTC	0.0441942	-2.32041	-21.8472	-13.3556	-30.0518	-4.45177	-175.993	-1.26083	-3.33891	-259.462	10.933	867.441	-1498.58	1.25756	537.455	0	0
627-2.1	MTC	0	-7.96133	-6.88287	-16.7143	-76.2682	-9.80155	-59.015	-4.03624	-9.80155	-85.2135	36.4283	255.466	-589.362	9.42825	1478.58	0	0
627-2.2	MTC	0	-12.5628	-6.5937	-24.7797	-128.097	-9.99417	-76.6964	-4.32017	-20.5503	-161.019	26.7027	240.337	-910.861	8.99369	699.413	0	0
667-1.1	MTC	0	-2.34941	-8.58787	-6.55366	-38.1153	-4.06231	-110.072	-1.14258	5.60883	-15.1611	24.7216	830.421	-956.95	4.74925	1770.57	0	1
667-1.2	MTC	0	-2.08211	-9.76788	-6.05466	-32.179	-4.13545	-82.5986	-1.21255	6.68976	-20.3654	24.9671	943.549	-708.216	5.50963	2048	0	1
689	MTC	0.0250334	-2.96864	-27.8538	-15.9978	-63.5492	-9.98527	-75.0511	-1.11713	1.53709	-173.621	28.2504	430.598	-1795.04	12.7303	1686.71	0	0
		HMGA/PGK	miR-144	miR-145	miR-146b	miR-155	miR-183	miR-199b	miR-221	miR-223	miR-31	miR-375	miR-451a	miR-551b	miR-7	mt/nDNA	BRAF-mut	RAS-mut
43_5	PTC	1.16473	-5.90959	-30.1285	44.5373	-39.4802	-27.5324	-65.4834	8.40905	1.40147	1.33973	-2.48468	178.768	-4.34109	-32.0679	2740.08	1	0		samples	121
45_4	PTC	0.578344	1.21523	-20.3756	8.88412	-25.5238	-3.4552	-27.3557	4.44206	19.5789	-2.52061	-11.1099	1083.31	-14.4577	-5.87167	1016.93	1	0		patients	56
2_2	PTC	3.24901	-44.3231	-15.1893	13.5481	-9.1895	-46.8503	-4.31687	2.12876	1.02812	1.69351	-3.85034	40.6452	-12.2523	-47.5043	1573.76	1	0
3_2	PTC	0.314253	-74.0032	-37.0016	8.05835	-2.32868	-65.3228	-32.6614	-2.93735	-1.14038	1.73566	-8.42406	19.9109	-18.183	-42.7993	1675.06	1	0
4_2	PTC	0	-1.55521	-20.997	3.85809	1.85046	-16.7039	-49.0817	-2.77428	171.004	-4.44478	1.64477	1267.6	-27.2298	-16.9959	680.287	1	0
5_4	PTC	1.24833	-44.867	-88.1925	15.5346	-12.4027	-105.975	-41.2861	-1.04796	1.5718	-1.11542	-2.68065	43.6351	-21.6693	-60.0288	1858.6	1	0
6_4	PTC	0.219912	-8.11105	-162.004	16.8551	-7.13488	-46.6851	-51.6211	-3.07351	6.04235	-2.47065	-2.28135	288.037	-28.9379	-30.0624	903.888	1	0
10_2	PTC	0.474671	-36.5506	-57.354	3.72742	1.08913	-54.2602	-43.7685	-2.17622	10.8016	-1.49156	-14.3883	44.8855	-25.7557	-26.2969	103.968	1	0
11_2	PTC	0.20166	-11.6781	-108.815	2.97784	-3.41227	-42.9841	-37.2904	-2.67721	3.08286	-2.1005	-29.7689	207.831	-127.18	-26.0053	263.197	1	0
12_2	PTC	0.843816	-9.10584	-38.768	5.57205	-9.36184	-35.3048	-13.378	-1.88791	2.36724	1.05937	-7.79092	196.476	-21.0652	-2.72601	324.034	1	0
24_2	PTC	0.972655	-108.588	-82.8669	12.8819	-3.09025	-137.446	-141.801	1.09602	-1.15487	-1.3038	-3.14427	23.3812	-8.95519	-33.3063	621.668	1	0
528-1	PTC	0.482968	-8.02426	-40.2068	9.19361	-3.98442	-48.1468	-41.6247	-1.274	2.93962	-1.09003	-5.81334	235.671	-9.50949	-23.0927	739.292	1	0
528-2	PTC	0.0883883	-6.3732	-59.7977	6.64829	-2.78373	-54.4559	-49.7635	-2.35711	3.845	-2.7741	-9.56004	319.126	-16.645	-20.3509	526.394	1	0
528-3	PTC	0.15932	-6.48501	-45.008	5.82756	-3.68613	-51.8801	-52.6043	-2.50899	3.61223	-2.30076	-11.4487	306.107	-18.47	-20.7798	670.921	1	0
510-3	PTC	1.02101	-1.14969	-16.0694	14.4076	-18.268	-11.3235	-182.436	2.946	1.55699	1.27346	-2.67816	1151.07	-7.84212	-7.16638	1858.6	1	0
510-5	PTC	0.659754	1.74493	-23.6183	9.53456	-12.7007	-6.35034	-101.605	2.28654	2.30244	-1.31206	-3.90909	2088.38	-11.4465	-4.2188	1618	1	0
510-6	PTC	0.812252	-1.02523	-9.85562	15.6063	-14.4295	-8.85165	-159.338	3.79488	1.75206	1.43301	-2.64992	1299.78	-5.44883	-6.52486	1722.16	1	0
510-8	PTC	0.907519	1.55043	-15.6418	12.7964	-10.9082	-7.47636	-143.245	2.40771	2.51867	1.14684	-2.5181	2398.08	-8.70797	-4.44547	1370.04	1	0
452-4	PTC	3.03143	-166.398	-19.4068	16.93	-13.3938	-68.9985	-45.8387	2.03004	-18.9417	1.97453	-2.08276	7.3437	-3.31382	-24.9072	1478.58	1	0
452-6	PTC	1.40444	-41.5703	-21.1485	9.17379	-7.52913	-99.9048	-52.8006	-1.25918	-3.01568	-1.20788	-1.96221	56.0063	-12.0627	-25.6784	1379.57	1	0
452-10	PTC	0.702222	1.72645	-77.0218	5.82721	-8.20893	-3.40391	-64.3199	-1.41147	1.36396	-1.4714	-2.96328	2161.48	-26.6709	-1.44112	568.1	1	0
452-13	PTC	1.89212	-2.23561	-40.3827	10.9612	-7.81186	-9.48512	-48.0234	2.2413	-2.01484	1.7104	-2.89922	716.257	-7.44188	-3.54471	1052.79	1	0
403-13	PTC	1.13288	-1.24853	-43.5692	7.47489	-16.3389	-4.78311	-54.4911	1.2329	1.22244	-2.2427	-2.39155	1657.47	-7.15003	-2.42494	3040.3	1	0
403-14	PTC	0.876606	1.37365	-31.1678	9.76568	-12.702	-4.17646	-62.3483	1.36388	1.33146	-1.31675	-2.23811	2670.72	-6.41869	-2.28513	3640.7	1	0
399-1	PTC	3.5801	-3.01343	-8.17606	30.0354	-11.2465	-13.0992	-7.26723	3.26842	-1.82945	5.51589	-1.52775	601.989	-3.34361	-4.76147	1418.35	1	0
399-2	PTC	3.73213	-8.41955	-10.3298	26.5614	-21.0208	-22.1424	-8.6263	3.20707	-3.60186	5.33785	-1.39353	304.703	-3.33744	-5.73082	1686.71	1	0
399-6	PTC	4.31691	-12.9527	-4.85738	25.3659	-15.1914	-31.4542	-2.87822	2.66627	-4.95945	7.13454	-2.07798	235.539	-3.59298	-9.28678	1606.83	1	0
399-8	PTC	4.16986	-9.45764	-5.76165	30.1382	-11.5633	-32.5928	-3.35539	2.62719	-5.08582	7.02997	-1.96766	213.563	-3.67178	-9.23096	1937.53	1	0
505-2	PTC	1.72907	2.6094	-45.9274	8.77693	-6.19577	-3.26319	-68.417	-2.09403	2.29535	-1.01486	-4.55132	3994.27	-60.812	-1.68913	508.463	1	0
505-3	PTC	1.86607	2.46694	-57.5712	8.32658	-5.68546	-2.99442	-90.6526	-2.39874	2.55394	1.07753	-3.56098	4444.25	-50.9947	-1.68445	484.382	1	0
389-3	PTC	2.75108	-13.6676	-36.8269	8.79884	-4.31	-44.0994	-40.2994	-1.97614	-8.18332	1.94843	-1.28582	190.985	-8.18332	-14.1496	1379.57	1	0
389-5	PTC	1.76541	-1.95345	-6.50264	5.99589	-5.39277	-13.8905	-7.97799	-1.56485	-3.02309	1.46304	-6.89727	839.842	-12.4323	-4.80996	4803.93	1	0
386-1	PTC	0.539614	1.84168	-9.47401	12.3893	-3.99716	-10.1189	-33.5671	-1.27366	1.74234	1.91325	-2.32781	3771.77	-12.3717	-3.78154	910.175	1	0
386-2	PTC	0.673617	2.04381	-17.5542	12.7397	-10.9947	-10.1876	-137.067	1.1577	2.00175	2.16784	-1.99825	3946.23	-9.70508	-3.91426	744.434	1	0
546-1	PTC	0.447513	-6.70784	-7.94941	5.69285	-5.6406	-39.9701	-9.09989	1.29608	-13.7451	-1.7911	-5.52452	180.287	-24.5193	-6.30217	968.763	1	0
546-3	PTC	0.432269	-190.529	-15.2831	13.5117	-10.5478	-324.903	-38.4221	3.01286	-94.279	-1.47822	-2.99772	6.59391	-8.21844	-17.8007	2646.74	1	0
546-4	PTC	0.602904	-91.4312	-16.107	13.1354	-12.6373	-246.358	-28.4354	2.72336	-85.9017	-1.26542	-2.78874	16.0598	-10.0883	-53.0623	2288.2	1	0
546-5	PTC	0.0395549	-3.40228	-7.34367	1.54061	-7.26771	-19.7873	-6.97166	-2.2839	-10.1015	-5.37588	-21.9554	478.873	-84.244	-2.38089	461.44	1	0
561-2	PTC	0.473029	-34.5822	-32.3783	5.84841	-2.55258	-90.3189	-31.4929	-1.43093	-18.7258	-1.01182	-16.5867	50.8454	-27.7027	-38.1063	724.077	1	0
561-3	PTC	0.0642571	-10.5072	-10.9914	3.28683	-1.35032	-90.0904	-10.5436	-2.65425	-8.13026	-3.83254	-46.4724	206.744	-64.1466	-22.1357	265.028	1	0
565-1	PTC	0.0401071	-16.7374	-25.6343	5.79575	-1.97932	-52.893	-119.429	-6.14752	-17.6917	-3.89063	-14.5203	86.5221	-78.2492	-26.1729	390.722	1	0
565-2	PTC	0.0748424	-56.4033	-21.0057	9.6618	-1.91548	-86.385	-601.62	-5.4178	-17.3602	-2.5806	-8.71022	25.5862	-43.4929	-45.0267	643.591	1	0
565-3	PTC	0.122428	-48.1321	-28.2255	10.2041	-2.57385	-71.9502	-251.415	-4.3137	-24.3176	-2.24066	-7.25475	32.5836	-34.7496	-48.6351	666.287	1	0
567-4	PTC	0.76313	-4.21396	-16.9144	4.61018	-2.6948	-28.1522	-8.84693	1.16056	-25.8157	-1.74736	-5.93882	309.721	-20.8963	-9.61427	4482.23	1	0
567-5	PTC	0.742262	-13.0043	-15.5724	5.49866	-2.73382	-55.7508	-5.96251	-1.71228	-28.1667	-1.86726	-7.54708	129.255	-22.0227	-18.9736	982.286	1	0
570-3	PTC	1.45397	-7.30297	-32.5251	12.1385	-8.33097	-43.5163	-45.9975	2.19089	-5.25425	-1.08936	-2.89484	144.159	-13.0275	-11.5794	2740.08	1	0
570-4	PTC	1.68179	-8.37163	-32.2339	12.8126	-7.86533	-45.1141	-55.7349	2.56595	-5.75776	-1.31085	-2.72359	126.193	-10.0596	-12.7773	1663.49	1	0
571-1.2	PTC	0.742262	-10.4221	-13.2376	15.8173	-23.2083	-51.6813	-47.0646	4.06549	-9.6905	1.95671	-1.98147	94.9061	-4.66401	-28.8714	1978.24	1	0
572-4	PTC	0.0824692	-32.0528	-9.26878	27.3339	-22.8224	-13.4299	-80.8614	3.31181	-41.1374	-1.94852	1.58296	48.5911	-5.86601	-25.411	685.019	1	0
572-5	PTC	0.0940779	-66.3432	-10.4968	25.1611	-30.7364	-11.6066	-95.4635	4.06463	-75.4201	-2.18386	1.57803	16.5427	-6.92531	-27.2253	630.346	1	0
576-1	PTC	0.554785	1.2486	-32.6654	3.68154	-10.8505	-4.42197	-25.8966	-1.41882	-1.10549	-3.75729	-13.6866	1789.46	-45.0886	-3.08376	820.296	1	0
576-2	PTC	0.0105985	1.89041	-41.6804	1.56776	-13.4664	-3.60824	-40.5406	-2.98203	1.30469	-13.6072	-35.9096	3058.7	-107.732	-2.45598	319.573	1	0
576-3	PTC	0.993092	1.34953	-30.0136	6.01039	-11.0237	-5.51187	-25.5021	-1.25923	-1.05522	-2.59825	-10.5016	1967.92	-36.5688	-3.13299	1002.93	1	0
582-2.1	PTC	0.840896	-3.35938	-9.37096	4.99957	-13.8153	-16.2031	-20.5092	4.77931	-4.52588	1.13824	-2.48492	322.198	-5.45734	-13.9597	1509.65	1	0
582-2.2	PTC	0.907519	-2.45413	-9.98812	5.27725	-12.3395	-12.998	-25.8163	4.22745	-3.64322	1.05686	-2.78025	376.052	-6.45408	-11.5531	1782.89	1	0
585-1.1	PTC	0	2.05778	-12.4572	6.5255	-8.50854	-5.46004	-40.6142	-1.30488	-2.44344	-3.07143	-9.47359	2594.23	-30.0421	-2.00543	1152.06	1	0
585-1.2	PTC	0.31864	1.48481	-9.51181	7.8914	-8.25186	-7.06025	-29.8512	-1.2921	-3.19257	-2.5842	-8.63215	2013.21	-23.4208	-2.47893	1067.48	1	0
585-1.3	PTC	0.198884	1.56277	-11.2036	7.08176	-8.17314	-6.19409	-32.8061	-1.6482	-2.91984	-2.78155	-10.3094	2060.97	-26.0984	-2.15232	1226.22	1	0
585-2.2	PTC	2.56685	-73.6048	-4.23314	8.32974	-17.1095	-84.2572	-5.13986	1.3225	-71.5921	2.1042	-7.65673	23.5601	-6.82926	-42.865	781.445	1	0
588-1	PTC	0.0960547	-5.09772	-10.7768	10.0921	-16.62	-25.1913	-31.1218	1.03897	-8.51409	-1.10179	-5.53987	403.143	-24.3332	-9.12517	1031.12	1	0
588-3	PTC	0.169576	-3.54581	-8.61061	9.60565	-15.5745	-22.6449	-28.7625	1.00618	-6.99399	-1.3671	-5.31886	516.951	-28.3665	-6.75575	1770.57	1	0
594-1	PTC	1.69349	-98.559	-10.651	9.93201	-8.24155	-32.9662	-107.852	1.79886	-47.1085	1.20337	-4.8835	12.3128	-6.81123	-66.8527	3929.15	1	0
594-2	PTC	2.65737	-1.92042	-21.5024	9.70397	-7.70836	-10.066	-51.3191	-1.23664	-6.39269	-1.45037	-3.36691	454.638	-12.3927	-8.79342	5873.48	1	0
566-4	PTC	0.332171	-1.341	-7.55959	11.0172	-8.56414	-8.27242	-19.8809	1.3395	-10.1845	-1.11212	-4.71844	807.149	-13.162	-4.15057	1686.71	1	0
566-6	PTC	0.353553	-1.63292	-10.3923	9.90084	-10.501	-9.62943	-19.3928	1.268	-9.49685	-1.10378	-4.29438	927.723	-10.7588	-4.71563	1530.73	1	0
569-3	PTC	1.95884	-6.44485	-10.3256	19.999	-5.07408	-27.9185	-201.991	1.92099	-7.37758	2.28446	-8.35794	251.054	-7.10162	-18.3556	1243.34	1	0
569-4	PTC	2.42839	-6.17852	-12.1027	18.736	-4.89823	-27.1384	-220.138	2.25439	-6.37428	2.24659	-6.8555	236.835	-7.02385	-20.4959	843.357	1	0
569-5	PTC	1.67018	-7.27623	-7.93478	15.2085	-4.93548	-27.2501	-228.839	1.8555	-6.95568	1.82363	-8.35819	195.606	-7.22597	-16.8327	1341.84	1	0
629-1	PTC	0.343885	-7.24722	-8.6784	18.54	-28.3923	-24.7169	-11.9375	1.74421	-18.7319	1.06627	-2.24611	260.037	-6.62274	-16.5347	634.73	1	0
629-2	PTC	0.312083	-4.02497	-3.60245	18.649	-17.618	-15.2314	-6.10071	1.98759	-9.37603	1.02884	-4.37407	452.264	-7.5631	-13.4448	910.175	1	0
629-5	PTC	0.22688	-3.40283	-11.6862	23.4784	-50.4484	-12.4385	-26.1137	2.41708	-7.92678	-1.04734	-2.70708	459.291	-5.01669	-9.55818	1045.52	1	0
632-3	PTC	0.190782	-4.25064	-78.6667	2.26941	-2.37459	-27.43	-82.5777	-1.46173	-1.86307	-2.01068	-136.967	416.542	-37.9935	-10.2509	330.842	1	0
632-4	PTC	0.110338	-6.55442	-58.9929	2.76548	-2.25397	-37.8565	-85.1815	-1.78073	-1.80559	-2.11766	-146.268	346.697	-68.2364	-15.4815	300.246	1	0
632-5	PTC	1.10957	-5.36094	-12.4881	2.63447	-2.73679	-29.9085	-78.9291	1.01925	-1.80561	-1.16674	-56.984	346.693	-37.5954	-11.4914	879.171	1	0
634-1.1	PTC	0.898785	-9.10464	-27.6001	23.1573	-29.1738	-43.3092	-111.168	4.44874	-9.96315	1.55121	-1.87463	189.151	-7.39527	-23.5328	4096	1	0
634-1.2	PTC	1.09874	-10.0895	-23.8312	21.6339	-30.5855	-45.0913	-117.358	4.84072	-10.1596	2.15132	-1.78358	234.789	-6.3413	-20.3193	2556.58	1	0
634-2.1	PTC	1.03184	-5.40189	-13.3935	21.0615	-24.6491	-34.6183	-53.5741	4.91277	-6.51364	2.07993	-1.78196	361.17	-6.74334	-19.4738	4182.07	1	0
634-2.2	PTC	1.22748	-6.47267	-17.5617	13.7908	-40.3462	-43.8456	-105.008	4.70971	-8.02422	1.42963	-1.9922	253.464	-13.0354	-14.7676	4182.07	1	0
642-1.1	PTC	3.09513	-11.6753	-24.0071	8.36642	-3.4233	-48.6845	-18.0683	1.67552	-11.5947	1.34221	-7.13736	104.301	-14.374	-14.8809	1144.1	1	0
642-1.2	PTC	3.11666	-20.8823	-27.3641	9.09951	-2.8171	-61.5724	-15.608	2.1373	-17.4386	1.59747	-7.33203	72.2932	-16.4979	-20.0317	955.426	1	0
642-2.1	PTC	1.34723	-1.58218	-21.7345	3.02741	-8.17896	-8.766	-14.5396	1.13138	-1.92108	-1.54962	-8.64531	1330.8	-18.7903	-3.41508	568.1	1	0
642-2.2	PTC	1.10957	-1.28305	-27.466	2.48014	-12.2914	-6.01922	-24.9259	-1.11696	-1.60167	-1.90472	-19.0217	1060.42	-24.9259	-4.59344	458.253	1	0
642-2.3	PTC	1.91853	-1.3387	-28.6574	2.88619	-8.17282	-7.62551	-19.0383	1.35582	-1.94643	1.02042	-8.82034	1009.32	-10.6356	-4.44084	1562.89	1	0
642-2.4	PTC	1.89212	-1.10465	-31.2025	2.54279	-8.8372	-5.59287	-20.023	1.07655	-1.62855	-1.10465	-24.1439	3053.85	-15.4935	-3.32554	962.071	1	0
652-1	PTC	1.34723	-60.1696	-13.3703	29.0212	-21.7202	-99.1103	-63.6004	2.15702	-48.5353	2.74925	-1.55937	31.9786	-6.10912	-25.1235	792.353	1	0
652-2	PTC	2.04202	-46.5153	-9.77864	33.8332	-22.3102	-82.6896	-44.6205	3.81152	-50.9014	3.16097	-1.69306	32.0081	-5.57756	-38.8444	942.272	1	0
658-1.1	PTC	0.655197	-16.1489	-4.26742	22.4188	-14.4537	-19.338	-148.402	3.19682	-25.8728	1.3915	-3.25659	165.036	-6.4682	-20.7259	2503.97	1	0
658-1.2	PTC	0.721965	-18.974	-6.3906	21.6163	-16.1779	-21.053	-241.512	4.06723	-21.1994	1.4682	-3.79987	95.2765	-6.00412	-20.1954	1951	1	0
658-2.1	PTC	0.61132	-9.9795	-3.65271	19.9876	-14.4097	-17.8638	-60.5044	5.46807	-11.7857	1.31133	-4.34383	319.801	-5.38508	-15.7684	2005.85	1	0
658-2.2	PTC	0.712025	-12.6645	-7.58276	16.533	-19.4638	-24.9804	-134.618	2.72693	-13.4798	1.08469	-4.12023	126.876	-8.127	-19.0633	2876.3	1	0
665-1	PTC	2.54912	-4.15647	-4.09924	12.2494	-23.3501	-25.5519	-12.0868	3.37443	-1.00372	1.20969	-3.06387	346.003	-5.6779	-1.93906	4672.57	1	0
665-2	PTC	1.68179	-3.81174	-5.0646	14.5158	-23.2708	-23.7598	-13.3656	3.67961	1.00664	1.19711	-3.03237	337.689	-4.20017	-2.08558	3640.7	1	0
694-136	PTC	2.20381	-5.25289	-7.53241	4.30762	-26.5955	-32.0691	-8.89572	2.32445	-1.21682	-1.24238	-5.25289	246.747	-12.4935	-18.547	10226.3	1	0
694-137	PTC	2.71321	-5.38377	-11.0703	4.35111	-36.2175	-29.4178	-15.4402	1.88085	-1.36473	-1.41286	-5.09336	185	-12.2832	-13.9155	6208.38	1	0
694-138	PTC	2.09943	-3.72565	-8.67877	4.89907	-44.5543	-22.4321	-15.9722	4.66704	1.4565	-1.3827	-4.46138	286.523	-9.76413	-17.9697	5996.9	1	0
700-2	PTC	1.19748	-61.3794	-13.0836	14.9318	-8.2231	-61.3794	-37.5225	1.77808	-3.07307	-1.02789	-1.12481	12.4694	-8.69197	-59.2886	1341.84	1	0
44_2	PTC	0.592546	-37.1246	-12.6784	3.66978	-19.6207	-20.8114	-9.02736	5.11841	1.01797	2.51524	-31.11	32.1266	-6.91297	-8.51086	347.291	0	0
46_2	PTC	2.47942	-443.038	-13.8449	31.6408	-3.67129	-97.0923	-9.52214	3.11388	1.73955	2.23258	-3.36658	2.09031	-11.2456	-36.2846	328.557	0	0
1_9	PTC	1.34723	-5.89318	-16.5533	14.8352	-16.1565	-26.1556	-11.1506	1.02523	2.64993	2.42159	-3.1146	373.756	-11.5839	-8.77893	576.03	0	1
7_3	PTC	1.29684	-5.41191	-21.2757	3.75513	-4.94557	-38.4827	-19.3752	-1.36239	7.88365	-1.19014	-6.13106	370.637	-12.4333	-15.4672	1807.78	0	0
8_2	PTC	0.303549	1.02626	-40.297	2.04542	1.34015	-12.9296	-27.6192	-5.30591	46.2826	-1.13493	-25.5031	1743.05	-124.293	-5.0197	312.996	0	0
9_2	PTC	0.790041	-4.12728	-10.5209	14.1214	-10.5941	-30.8071	-40.933	1.37536	3.39829	2.51369	-1.19764	412.946	-11.8778	-9.51492	903.888	0	0
515-13	PTC	4	2.98111	-8.2486	3.67018	-10.5133	-7.03304	-27.5532	1.2709	16.0094	3.98851	-38.4297	3010.63	-42.937	-1.92405	1351.18	0	0
515-14	PTC	3.41054	2.53128	-7.54296	3.13805	-11.9185	-7.46494	-30.9128	1.32856	17.326	3.62975	-37.2749	2303.91	-39.1281	-2.00018	897.644	0	0
515-16	PTC	0.11344	1.52069	-10.058	-1.75355	-6.40979	-8.16967	-26.1779	-1.69382	9.64461	-4.01466	-33.8311	1877.66	-162.048	-1.54786	1951	0	0
515-19	PTC	0.134904	3.39176	-21.6001	-3.24444	-8.92571	-5.30726	-24.5554	-4.40142	26.6679	-8.0443	-142.811	3748.33	-392.886	-1.16309	600.491	0	0
526-1	PTC	0.00522628	-3.75378	-242.753	1.73106	-4.88495	-43.6631	-100.312	-7.0048	7.36996	-126.531	-418.285	385.786	-387.578	-6.86064	714.109	0	0
526-2	PTC	0.0178244	-4.57815	-274.329	1.79034	-4.43756	-47.497	-91.7582	-5.27717	7.26133	-67.873	-187.373	415.941	-152.194	-9.18809	739.292	0	0
526-3	PTC	0.80107	-6.29159	-25.0793	3.72328	-5.97287	-22.839	-181.45	1.74905	2.66027	-4.52659	-8.01901	255.393	-6.0353	-11.4195	2556.58	0	0
526-4	PTC	0.752623	-4.58956	-22.9172	2.61469	-5.78917	-22.5235	-131.905	1.07672	4.29198	-12.3664	-10.5807	298.511	-11.8216	-9.60215	2033.85	0	0
383	PTC	3.13834	-11.2084	-11.6036	9.66985	-52.4004	-21.9554	-14.2858	3.63888	-3.749	5.57315	-16.9887	163.539	-5.80182	-5.30189	1287.18	0	0
370-34	PTC	0.307786	-5.02796	-27.0953	3.11672	1.06071	-44.3227	-25.8121	1.02103	-2.18097	-1.74107	-9.57965	381.365	-11.3135	-6.5886	670.921	0	0
370-37	PTC	0.447513	-3.96233	-27.1212	4.41879	-1.49107	-29.9887	-18.3327	1.38862	-2.83107	-1.30256	-9.55562	401.332	-10.0307	-3.4734	1136.2	0	0
382-2	PTC	0.659754	-2.28266	-27.1093	1.76453	-37.6798	-10.1311	-210.944	2.15738	-7.13898	-5.81878	-2.99119	759.698	-14.2286	-2.20491	1016.93	0	1
382-3	PTC	0.539614	-2.56709	-14.7244	1.93169	-37.4044	-10.5571	-276.308	2.94826	-12.0014	-5.48365	-2.4969	590.12	-15.4564	-2.11423	1016.93	0	1
513	PTC	3.86375	-1.37231	-21.3566	5.82958	-2.06567	-8.14892	-21.5051	-1.50171	-2.67884	1.09687	-13.0557	1029.97	-32.5957	-4.42786	481.036	0	0
626-1.1	PTC	1.1607	-16.9068	-13.2648	9.64959	-10.1932	-17.0244	-248.919	2.34643	-17.8708	2.42918	-17.503	136.284	-9.06013	-17.2621	843.357	0	0
626-1.2	PTC	0.926588	-8.71703	-84.6734	6.00499	-8.77767	-12.9406	-365.528	1.43015	-14.8649	2.65031	-17.194	243.228	-10.0829	-9.87539	1045.52	0	0
633-4	PTC	1.38511	-1.56183	-46.3094	3.85509	-3.58814	-9.73536	-25.8705	-1.46737	-2.99641	1.46081	-15.4897	1181.8	-47.9425	-3.84567	826.001	0	0
633-5	PTC	1.6358	-1.38683	-44.9981	3.88579	-3.39119	-9.26501	-27.8923	-1.2157	-3.25305	1.23817	-15.3673	1224.7	-54.6365	-4.29242	704.277	0	0
633-6	PTC	1.89212	-1.39522	-50.5799	2.92717	-3.45933	-13.8373	-30.4948	-1.72966	-3.45933	1.06401	-20.3999	1135.81	-58.101	-4.79155	652.575	0	0
		HMGA/PGK	miR-144	miR-145	miR-146b	miR-155	miR-183	miR-199b	miR-221	miR-223	miR-31	miR-375	miR-451a	miR-551b	miR-7	mt/nDNA	BRAF-mut	RAS-mut
42_3	FVPTC	1.87905	-1.38694	-2.29247	16.5424	-11.8507	-5.64473	-93.8253	3.16695	3.75313	3.91251	-19.3855	1019.11	-6.3727	-8.26437	1128.35	0	0		samples	80
545-1	FVPTC	0.97942	-52.3732	-32.9169	2.07663	-49.7201	-25.8261	-157.124	1.06381	-78.8346	-14.9882	-2.52408	32.7686	-15.8428	-3.29609	1584.71	0	1		patients	32
545-2	FVPTC	1.11729	-293.229	-17.8257	2.66496	-18.4543	-25.65	-920.252	-1.63114	-243.181	-62.0726	-2.18235	5.85275	-14.3292	-5.04861	1296.13	0	1
545-3	FVPTC	0.757858	-246.285	-6.58499	1.37632	-33.9228	-24.0703	-706.322	-1.10128	-351.939	-79.022	-4.28466	6.19377	-14.5121	-4.80382	1160.07	0	1
545-4	FVPTC	0.742262	-308.495	-8.27698	1.38118	-58.4489	-28.623	-756.976	1.21917	-391.835	-72.7111	-4.78694	5.26304	-13.824	-6.0591	1120.56	0	1
586-1.1	FVPTC	1.01396	-1.08334	-32.6833	2.20307	-14.4248	-2.64907	-68.6165	-6.21383	-1.19374	-2.63077	-40.2379	1369.58	-200.921	-2.90892	2957.17	0	1
586-2.1	FVPTC	1.90528	-1.14669	-16.2512	4.95033	-19.9384	-4.66693	-113.967	-6.33118	-1.65574	1.04792	-18.0944	1050.98	-98.5289	-4.4459	2352.53	0	1
586-2.2	FVPTC	1.68179	-1.08668	-14.6206	4.87387	-20.0417	-4.21324	-95.005	-6.21145	-1.63007	-1.10185	-23.182	1239.09	-91.7688	-4.45347	5996.9	0	1
553-1	FVPTC	0.426317	-33.6259	-14.3353	1.62845	-30.7284	-23.2072	-74.3625	1.68587	-51.1443	-7.89809	-2.8412	49.2994	-10.4941	1.6341	2856.44	0	1
553-2	FVPTC	0.241484	-16.9197	-6.94334	1.66945	-12.4721	-25.8238	-21.1947	1.44831	-36.7744	-6.10771	-3.96036	100.383	-16.1183	1.21788	1296.13	0	1
553-3	FVPTC	0.260616	-73.5777	-8.49254	2.29549	-24.1039	-28.2699	-75.9089	1.71571	-60.8083	-6.87422	-3.90737	23.4872	-10.3116	1.78857	2105.58	0	1
595-1	FVPTC	0.289172	-5.00629	-5.89194	4.29083	-21.167	-21.0937	-185.303	-8.2749	-5.38424	-4.43441	-3.1356	296.37	-18.0477	-11.4616	2998.45	0	1
595-2	FVPTC	0.289172	-2.156	-6.09809	3.55942	-27.3479	-13.7691	-102.42	-8.50528	-2.90464	-5.93134	-5.65042	702.64	-22.3679	-8.07442	3821.7	0	1
601-3	FVPTC	0.31864	-151.905	-3.62261	1.72067	-111.201	-17.7166	-299.628	2.17795	-169.722	-6.17752	-19.2532	10.1469	-17.2321	1.60544	922.88	0	1
601-4	FVPTC	0.417544	-62.1297	-4.49154	1.55056	-72.3645	-17.2343	-87.8646	1.4874	-115.938	-4.49154	-15.5324	22.3591	-17.9662	1.86968	1009.9	0	1
625-2.3	FVPTC	1.21446	-16.3417	-14.5252	5.06133	-2.23532	-91.8039	-41.3692	-1.72965	-4.31836	1.94466	-13.2736	80.9813	-25.6428	-14.2263	879.171	0	0
625-2.4	FVPTC	1.061	-12.8279	-13.6536	6.35896	-2.48149	-66.3125	-20.1291	-1.33905	-2.9922	1.97081	-13.6536	147.932	-18.016	-10.3475	837.532	0	0
625-2.5	FVPTC	1.09642	-15.5941	-18.9343	5.19482	-2.39982	-74.1784	-38.1319	-1.92243	-3.61232	1.99595	-14.0542	104.479	-18.2893	-12.9325	942.272	0	0
625-2.6	FVPTC	0.933235	-12.2619	-14.4812	5.91301	-2.47273	-70.3319	-24.5237	-1.186	-3.62029	1.91042	-13.5114	150.529	-17.1022	-13.7953	814.629	0	0
628-4	FVPTC	2.88786	-2.98677	-7.71991	3.81429	-13.819	-16.3202	-46.1604	2.33175	-5.535	2.07256	-13.3483	695.264	-15.4398	-2.69182	694.581	0	0
628-5	FVPTC	6.58873	1.01872	-29.9241	2.50839	-12.6691	-7.58547	-75.7534	1.60967	-2.41703	1.95445	-42.6135	2331.05	-21.9058	-4.32661	652.575	0	0
628-6	FVPTC	4.95883	-1.14602	-26.6606	2.43406	-15.6342	-9.29618	-65.1927	1.38834	-2.13856	1.7573	-81.948	1421.66	-19.248	-4.71297	552.565	0	0
666-1	FVPTC	0.438303	-4.25814	-1.35681	10.0545	-40.2307	-14.4222	-135.319	1.59083	2.47903	-4.82398	-2.09976	418.701	-11.0826	-4.31758	1468.37	0	1
666-2	FVPTC	0.50698	-5.32809	-1.31368	11.6833	-53.9525	-15.0701	-122.244	1.95393	2.49041	-4.06602	-2.13409	305.787	-8.59572	-2.9765	1332.57	0	1
666-3	FVPTC	0.528509	-6.14633	-1.33767	12.8196	-38.8468	-14.9257	-166.54	1.86642	2.47989	-4.02705	-1.77735	168.929	-8.57255	-3.97161	1038.29	0	1
37_4	FVPTC	0.192109	1.51065	-17.9988	-1.05689	-17.0279	-5.24096	-93.6905	-1.60195	10.3759	-278.171	-16.1094	1801.73	-179.748	-2.73176	666.287	0	1
40_2	FVPTC	0.293209	2.86978	-9.31179	-2.69271	-10.9212	-2.5563	-41.3283	-1.32782	15.681	-37.2472	-37.3765	3260.64	-14.4106	-2.49503	491.143	0	0
444-18	FVPTC	0.550953	-36.1062	2.57724	-44.1449	-6.16531	-400.088	-109.453	-2.52131	1.40039	-327.233	-72.2124	32.1295	-35.8568	-52.4974	1136.2	0	0
444-19	FVPTC	0.659754	-40.1186	3.13573	-46.2441	-7.06749	-364.86	-96.4158	-2.39695	1.16781	-648.606	-54.614	27.8345	-35.0465	-62.735	1152.06	0	0
444-22	FVPTC	0.400535	1.98381	-1.76752	-9.99859	-10.6422	-7.26883	-59.7855	-3.12038	23.889	-70.362	-10.7162	2390.8	-34.3378	-2.9726	867.067	0	0
444-17	FVPTC	0.664343	-27.1101	2.71178	-51.8316	-6.50144	-336.802	-107.319	-2.89941	1.57925	-237.331	-17.3367	29.5327	-28.9554	-54.7869	1060.11	0	0
444-20	FVPTC	0.50698	1.5332	1.33472	-15.7083	-13.0724	-8.41788	-75.7649	-3.87302	16.6395	-78.4367	-3.5639	1932.89	-45.3634	-3.68958	564.175	0	0
444-21	FVPTC	0.447513	1.01056	1.11741	-17.6286	-13.6407	-11.6305	-78.7847	-2.6024	13.2706	-76.101	-12.9049	1573.93	-29.8538	-4.53104	903.888	0	0
67	FVPTC	0.91067	-4.65843	1.35675	-1.53139	-60.1229	-8.81428	-36.5005	-3.24866	7.517	-1.9791	-4.80602	342.547	-35.5024	-63.112	826.001	0	0
446-1	FVPTC	0.22688	3.09667	-6.102	-3.11511	-10.3695	-2.88642	-35.7354	1.11784	34.6725	-11.3081	-15.0249	4155.25	-412.795	-1.63499	982.286	0	1
446-5	FVPTC	0.578344	2.11894	-6.48297	-1.8553	-13.8966	-3.68498	-61.0388	2.14109	20.4403	-8.79483	-11.5647	2662.09	-306.907	-1.42569	1074.91	0	1
446-7	FVPTC	0.373712	2.32653	-7.19412	-3.30997	-13.2399	-3.54754	-47.4001	1.25109	27.3446	-10.9042	-13.0576	3143.56	-330.113	-1.47102	1052.79	0	1
500-1	FVPTC	0.852635	-7.94564	-1.97269	-11.9601	-21.0415	-60.1363	-136.255	-3.83749	-9.98778	-250.76	-12.73	170.643	-93.7121	-16.6813	1468.37	0	0
500-2	FVPTC	0.986233	-8.82834	-8.06762	-8.7978	-31.9367	-28.5841	-371.481	-3.22018	-8.01189	-185.74	-3.75066	253.854	-102.334	-10.7565	1105.13	0	0
500-3	FVPTC	1.16473	-16.9005	-7.05669	-10.4035	-51.9479	-40.4759	-107.56	-3.43186	-17.8023	-232.163	-3.65277	120.343	-131.507	-29.6301	2164.77	0	0
500-4	FVPTC	1.91853	-4.33826	-9.96671	-7.79267	-27.4193	-34.1099	-99.8796	-3.76361	-6.59841	-133.632	-3.58536	302.939	-102.688	-13.1968	1438.15	0	0
707-1	FVPTC	0.160428	-1.25418	-19.3833	-1.678	-41.838	-6.61959	-94.1404	-1.33491	10.3622	-56.7576	-1.10707	794.145	-45.1528	1.23393	2007.94	0	1
707-2	FVPTC	0.0934281	-1.11861	-12.3952	-1.52807	-44.9956	-6.37185	-70.6057	-1.27607	12.891	-53.8813	-1.05096	974.344	-48.8983	-1.11861	1821.83	0	1
707-3	FVPTC	0.154963	1.55772	-7.11352	-2.00078	-29.052	-5.50432	-65.825	-1.97324	17.5019	-63.1436	-1.54817	1313.71	-74.057	1.32817	1229.37	0	1
590-1	FVPTC	1.13288	-13.4446	-3.38452	-3.01875	-29.7322	-14.4095	-499.366	3.77388	-25.527	1.4856	-13.7271	96.7405	1.3159	-16.381	1833.01	0	1
590-2	FVPTC	1.17283	-7.78144	-2.41168	-2.15104	-25.282	-10.375	-287.026	5.44512	-13.3617	2.47935	-14.0747	184.179	2.14349	-12.1681	1746.2	0	1
590-3	FVPTC	0.952638	-3.25302	-5.32131	-1.98864	-21.0651	-10.9418	-169.106	4.13595	-6.04935	1.52438	-12.4388	485.463	1.33165	-7.65701	1192.69	0	1
590-4	FVPTC	0.920188	-2.91951	-3.87912	-1.77858	-23.6821	-9.00501	-182.37	3.97037	-5.39165	1.46335	-12.2586	425.871	1.46843	-6.96792	1871.53	0	1
574-1	FVPTC	0.320856	-1.77874	-20.4051	-1.82875	-30.397	-7.18933	-78.8401	3.25835	-2.41305	5.75232	-6.82513	1183.75	-2.15227	7.10652	1105.13	0	1
574-2	FVPTC	0.323088	-1.03287	-17.0494	-3.29814	-16.0739	-4.06049	-63.1912	3.576	-2.27624	6.46813	-4.26236	1254.89	-2.32407	5.05723	1192.69	0	1
574-4	FVPTC	0.219151	1.67035	-11.9991	-2.40302	-13.2677	-2.79888	-63.9934	4.97656	-2.71293	7.75512	-3.44583	1525.59	-2.2577	6.23396	1618	0	1
579-1	FVPTC	3.13834	-1.19528	-7.24682	-2.54444	-43.7845	-8.49932	-63.2217	3.33492	-4.06244	1.22914	-33.1824	1036.61	-478.491	-3.46378	879.171	0	0
579-2	FVPTC	1.65864	-1.18601	-7.39276	-2.67792	-39.7012	-8.03397	-58.3278	2.556	-4.96266	1.26917	-30.9338	988.357	-441.452	-3.44884	1120.56	0	0
579-3	FVPTC	1.85318	1.02722	-6.08922	-2.24429	-36.5363	-6.87451	-44.6707	3.39578	-4.1735	1.33214	-32.2507	925.278	-377.742	-3.67121	1243.34	0	0
623-1	FVPTC	2.34843	-4.27709	-3.59659	-1.46067	-26.4763	-24.1949	-40.9738	2.19371	-6.3936	-2.21396	-12.6112	386.245	-3.13101	-1.05455	995.999	0	1
623-2	FVPTC	1.6031	-61.455	-5.17464	-1.19041	-50.2642	-22.6503	-216.986	4.31255	-34.3314	-1.47576	-11.7245	16.7785	-1.75498	-1.25828	1097.5	0	1
623-3	FVPTC	1.51575	-355.96	-6.61422	-1.03209	-44.495	-15.8408	-558.561	3.64124	-68.3833	-4.21512	-22.715	3.64124	-1.07592	-1.36185	922.88	0	1
668	FVPTC	0.607097	1.01675	-12.5189	-1.35288	-20.9087	-6.80236	-56.7298	1.00275	13.8707	-57.9218	-8.79105	1775.45	-61.2244	-1.96705	1226.22	0	1
64	FVPTC	0.149685	-30.5091	-6.28176	2.47741	-2.28337	-50.6036	-187.555	1.04162	-1.34832	2.03331	-5.30064	24.4004	-23.937	-40.537	138.141	1	0
69	FVPTC	0.521233	-7.01877	-2.75341	1.76392	-31.4768	-2.53365	-179.298	-4.41134	8.13297	-1.32981	2.79681	193.177	-22.5682	-20.6235	50.2134	1	0
25_4	FVPTC	0.692555	-9.95744	-4.9615	10.6607	-19.4376	-50.5898	-224.532	2.06942	1.04915	-1.05759	-1.87355	109.837	-5.96191	-36.3977	3420.52	1	0
38_6	FVPTC	0.000172036	-1.19039	-7.52367	-12.35	-27.5969	-10.2066	-19.3121	1.11618	27.1629	-328.884	-525.095	1191.5	-1039.33	-4.71231	5184.54	0	0
41_5	FVPTC	0.477973	-1.71147	-16.7982	5.87571	-5.59926	-21.5593	-8.54593	-1.02118	7.75305	-1.77798	-12.7749	820.161	-14.2732	-12.7749	1468.37	1	0
568-4	FVPTC	2.12874	-5.23971	-6.67832	30.2846	-13.9722	-49.6763	-216.69	2.5946	-4.8719	2.42085	-2.90691	290.122	-4.99154	-13.7798	1074.91	1	0
568-5	FVPTC	2.60268	-4.84744	-6.41845	34.8425	-15.1603	-41.9973	-163.395	3.3584	-5.72479	2.34206	-3.03611	282.631	-4.50718	-11.9358	1389.16	1	0
571-1.3	FVPTC	0.907519	-1.72485	-15.5244	13.4873	-12.5661	-15.8506	-75.3988	4.32749	-2.80202	1.41768	-2.84114	1026.51	-4.76168	-8.09185	572.051	1	0
571-1.5	FVPTC	0.926588	-2.78267	-4.77821	13.164	-13.7035	-23.942	-100.529	3.7935	-4.76167	1.54064	-3.41401	469.028	-4.4428	-11.0922	592.224	1	0
583-1	FVPTC	0.0758872	3.74632	-7.35909	-5.18566	-9.18657	-1.58505	-168.842	-3.87589	-2.15775	-127.515	1.0038	3409.8	-615.036	-1.49436	1858.6	0	1
583-2	FVPTC	0.0415214	4.67609	-12.0813	-5.00961	-7.4627	-1.52594	-298.109	-6.01973	-2.93772	-175.423	1.0832	5654.96	-1006.2	-1.16853	1097.5	0	1
583-3	FVPTC	0.0490365	3.65936	-8.99054	-3.98177	-7.15231	-2.05396	-220.313	-4.31215	-1.6171	-302.001	2.29198	2909.57	-285.71	-1.10835	1287.18	0	1
630-4	FVPTC	0.236514	-5.68385	-29.5865	3.14515	-43.3172	-16.5283	-20.9208	1.16726	-8.73537	-2.06604	-6.66622	322.494	-12.1836	1.58352	916.506	1	0
630-5	FVPTC	0.102238	-5.77088	-31.533	3.16281	-41.8975	-17.134	-21.0944	1.02187	-9.63838	-2.14175	-8.86912	340.429	-11.7029	1.44514	1067.48	1	0
644-1	FVPTC	0.0429857	-1.24716	-339.825	3.43748	-6.95788	-6.95788	-148.946	-8.80698	-2.14154	-5.89155	-26.6978	1886.31	-51.5767	-6.22748	312.996	1	0
644-2.1	FVPTC	0.164938	1.42115	-14.8556	4.71436	-17.4232	-3.10144	-86.9997	-1.16711	-1.65054	-2.2083	-6.69432	2464.47	-16.4834	-1.62782	215.269	1	0
644-2.2	FVPTC	0.231647	1.43609	-14.2991	5.51037	-20.7905	-2.90362	-68.9678	-1.1312	-1.43182	-2.39139	-6.81093	3722.74	-18.0992	-1.58871	194.012	1	0
644-3	FVPTC	0.03983	-3.01835	-375.785	2.15284	-6.83889	-12.7618	-262.062	-9.60484	-5.83107	-16.4928	-29.1164	543.538	-111.721	-8.07668	182.278	1	0
644-4	FVPTC	0.101532	-1.2342	-197.208	6.30469	-5.25458	-6.838	-178.97	-3.95472	-2.85517	-4.41856	-7.03025	1879.88	-42.329	-4.60619	357.054	1	0
655-1	FVPTC	0.920188	-6.17481	-9.62238	11.4209	-9.04045	-36.4133	-13.7981	2.91522	-7.24203	-1.16183	-1.78558	262.033	-13.894	-6.4818	1351.18	1	0
655-2	FVPTC	0.82932	-6.35283	-10.8333	11.4923	-10.1781	-43.6346	-16.7652	1.83096	-10.9845	-1.05511	-1.64422	209.761	-12.9726	-5.19599	1686.71	1	0
655-3	FVPTC	1.04972	-5.56788	-56.7728	21.5987	-5.56788	-46.1139	-21.8132	-1.65534	-6.62137	-1.04763	1.11178	326.937	-15.0025	-6.53021	1009.9	1	0
		HMGA/PGK	miR-144	miR-145	miR-146b	miR-155	miR-183	miR-199b	miR-221	miR-223	miR-31	miR-375	miR-451a	miR-551b	miR-7	mt/nDNA	BRAF-mut	RAS-mut
584-2	HCC	0	1.03791	-7.06806	-9.16614	-6.39221	-4.27615	-58.9457	1.11241	-1.43526	-47.548	-541.686	893.724	-8.2324	3.32576	11268.4	0	0		samples	25
518-1	HCC	0.0216423	-234.024	-3.28414	-4.61239	-33.6029	-13.5059	-472.94	2.15022	1.03132	-41.0843	-7.81104	7.28276	-153.864	-12.4279	6700.25	0	1		patients	11
518-2	HCC	0.0177013	-185.818	-9.59807	-3.88454	-43.0441	-11.296	-467.151	2.66153	-1.03724	-39.0634	-6.76338	8.52829	-87.29	-11.9401	6793.79	0	1
518-8.1	HCC	0.0227183	-99.9249	-8.95549	-2.66248	-48.4281	-8.65043	-498.957	3.19813	1.00851	-7.32471	-6.6014	15.3719	-242.657	-11.2572	7696.57	0	1
518-8.2	HCC	0.0222508	-107.278	-6.16972	-3.00051	-39.9523	-11.5932	-550.732	2.85758	-1.22706	-12.6425	-9.09584	14.8233	-214.555	-12.7746	7332.05	0	1
501	HCC	0	-8.37576	-22.3348	-3.68386	-23.1224	-8.70123	-793.024	5.53575	-6.39179	-213.223	-67.2387	145.39	-1886.14	-6.32568	17682.1	0	0
371-26	HCC	0.00168855	2.14061	-65.8895	-8.76636	-7.84611	-1.60434	-74.6452	2.52805	-1.92116	-7.71132	-117.946	3220.4	-862.259	-1.27631	13587.6	0	0
371-27	HCC	0.00278135	3.34884	-53.681	-6.82741	-5.01531	-1.57063	-97.0959	1.72747	-1.19031	-5.70149	-156.643	4192.69	-962.965	-1.02196	10587	0	0
359-19	HCC	0.00233883	1.39257	-75.9642	-3.71213	-9.72871	-1.68442	-36.3088	2.82402	-2.44909	-1.74382	-77.8297	1701.69	-425.274	-1.67278	39786.7	0	0
359-21	HCC	0.0014199	2.21507	-65.2383	-3.75197	-8.0147	-1.66746	-39.0608	2.60693	-3.36977	-2.06001	-40.1589	2252.56	-1103.33	-1.36382	42939	0	0
589-3	HCC	0	-1.03634	-21.7282	-3.03457	-12.0963	-3.85437	-99.491	2.01183	-1.63183	-162.748	-125.062	1290.31	-613.744	-4.32139	10226.3	0	0
589-4	HCC	0.000345267	-3.97393	-4.24441	-4.48642	-15.461	-5.01262	-180.464	4.22641	-5.44739	-493.042	-165.486	602.34	-1140.59	-9.32152	18690.3	0	0
454-1	HCC	0.0200535	-1.39185	-5.78375	1.73267	-4.81323	-12.1006	-139.779	1.68529	-1.96837	-21.3624	-6.71322	1058.64	-68.9274	-6.48454	6746.86	0	0
454-2	HCC	0.0193704	-3.25517	-10.9871	1.5024	-4.57171	-13.2943	-205.463	2.19964	-4.61949	-24.1296	-6.07437	405.137	-86.3866	-8.01518	7538.18	0	0
596-1	HCC	0	-48.91	-9.79509	-6.48478	-20.493	-4.06163	-413.59	4.86669	-31.1694	-181.907	-71.3607	20.5055	-815.792	-45.6347	24154.4	0	0
596-2	HCC	0	-14.2468	-19.8706	-5.90756	-20.8585	-5.10731	-254.684	4.96722	-14.1975	-190.357	-102.364	130.911	-871.624	-41.8618	18305.6	0	0
596-3	HCC	0	-9.17323	-15.7516	-4.96719	-15.1624	-5.68606	-307.071	4.66724	-9.52969	-120.88	-110.847	175.165	-838.943	-40.5725	18951.2	0	0
596-4	HCC	0	-23.421	-12.7262	-5.93699	-19.3563	-4.4068	-238.812	5.11689	-20.3186	-150.616	-75.308	56.308	-675.462	-35.6229	31216	0	0
78	HCC	0.0468762	-11.8995	-23.9645	-2.39966	-15.6472	-11.8995	-227.202	2.1843	2.27706	-4.49347	-68.4904	163.957	-1138.43	-23.4714	14766.1	0	0
663-1.1	HCC	0	-2.64787	-6.89157	-2.03472	-1.28773	-15.1877	-61.5989	1.60789	3.44659	-14.6704	-325.121	894.643	-919.581	1.32424	5914.33	0	0
663-1.2	HCC	0	-2.39541	-5.7768	-1.62481	1.01377	-13.6447	-57.2923	2.32903	3.57943	-13.5505	-268.778	699.282	-580.145	1.76508	8480.89	0	0
663-2.1	HCC	0	-3.47678	-4.22148	-1.81221	-1.75048	-14.5985	-46.4546	1.56076	4.32365	-9.83381	-245.189	653.593	-638.149	1.15849	9410.14	0	0
663-2.2	HCC	0	-4.05588	-3.73218	-2.09946	-1.82768	-18.8961	-62.6836	1.16472	3.89057	-11.081	-292.039	319.569	-600.498	1.01395	7434.4	0	0
614-10	HCC	0.00106865	1.40727	-3.54823	-3.8029	-17.233	-3.85598	-104.481	1.06651	-1.83668	-253.721	-172.1	2095.24	-1648.68	-1.79888	13124.7	0	0
614-12	HCC	0.000787736	2.41616	-3.93751	-3.19825	-14.6953	-2.49196	-62.1328	-1.36347	1.15887	-132.265	-518.17	3882.36	-877.517	-1.33541	6122.9	0	0
		HMGA/PGK	miR-144	miR-145	miR-146b	miR-155	miR-183	miR-199b	miR-221	miR-223	miR-31	miR-375	miR-451a	miR-551b	miR-7	mt/nDNA	BRAF-mut	RAS-mut
516-2	FTC	0.150726	2.33713	-19.0308	-1.55861	-19.7019	-4.19963	-113.007	1.18899	13.1751	-23.5926	-38.0616	2865.83	-22.6315	-2.07091	5518.27	0	1		samples	43
516-4	FTC	0.293209	1.8498	-14.648	-1.46168	-21.0045	-4.07734	-109.716	1.19945	8.61811	-23.145	-35.4479	2706.8	-26.6789	-2.05285	3795.3	0	1		patients	27
413-1	FTC	0.179244	-1.35379	-19.5894	-1.39668	-33.1745	-5.32213	-83.9817	1.75078	-3.90955	-3.62254	-12.7463	1406.6	-17.2916	-1.52838	1746.2	0	1
414-10	FTC	1.53688	-10.2309	-32.5563	-1.61873	-61.8141	-16.7358	-119.004	-1.01036	-35.1356	-22.1597	-5.52075	190.037	-12.1667	-1.57447	1128.35	0	0
506-3	FTC	0.0947323	3.61521	-24.3512	-1.8225	-11.3997	-3.77354	-59.9597	-5.01386	25.0039	-73.3091	-2.89973	4987.43	-514.105	-1.32493	3666.02	0	1
506-4	FTC	0.0216423	2.12697	-30.6156	-2.06508	-11.6414	-3.90737	-40.9615	-5.26414	21.3151	-68.4129	-1.55423	4463.01	-841.137	-1.33441	2256.7	0	1
542	FTC	0.110338	-1.1069	-10.3857	-8.97884	-24.7015	-6.711	-81.9419	-6.21834	-2.14582	-142.669	-328.905	1962.49	-1485.29	4.37254	885.286	0	0
631-1	FTC	1.26576	1.28752	-12.2559	-2.74234	-18.7057	-4.1279	-70.7868	-1.40972	-1.67645	-2.95961	-36.1371	2409.62	-59.1132	-1.02485	719.076	0	1
631-2	FTC	1.04247	1.42135	-30.1219	-3.56213	-18.0351	-3.66227	-70.1679	-2.22336	-1.52916	-4.23611	-59.0039	2516.6	-70.656	-1.24206	530.056	0	1
631-3	FTC	1.54756	1.13516	-8.61649	-2.86215	-17.233	-4.91469	-69.8942	-1.38233	-1.74969	-2.96309	-33.2919	1811.41	-39.0459	-1.17862	781.445	0	1
636-2	FTC	0.132127	-1.79429	-5.5152	-3.71513	-16.9523	-14.9639	-70.6889	-3.10246	-2.41733	-100.665	-142.361	859.044	-260.188	8.1488	442.643	0	0
637-1	FTC	2.21914	1.72507	-22.8378	-4.47954	-26.4162	-4.76788	-67.338	-1.03767	-1.07426	-4.29706	-284.71	2604.25	-99.2743	1.21138	670.921	0	1
637-2	FTC	1.56917	1.6577	-20.6893	-4.20124	-24.775	-5.58213	-52.7396	1.2563	-1.00057	-3.34224	-154.431	2133.76	-84.4963	1.70431	634.73	0	1
637-3	FTC	1.33793	1.70858	-28.5852	-5.76451	-28.7841	-5.64588	-56.7756	-1.33533	1.05176	-6.35194	-279.596	3356.64	-143.728	-1.15444	592.224	0	1
638-1.1	FTC	0.25	-12.3754	-3.33896	-4.08234	-24.41	-39.6541	-328.42	-5.02595	-14.3144	-398.766	-759.759	106.197	-680.003	14.2274	962.071	0	0
638-1.2	FTC	0.192109	-16.2738	-2.46995	-3.1481	-18.9547	-31.6577	-271.439	-6.51824	-12.3333	-569.868	-1300.17	112.635	-696.743	11.2786	760.076	0	0
648-1.1	FTC	0.151774	-1.66476	-8.66567	-5.15264	-40.0939	-8.08536	-136.742	-4.54825	-2.89851	-54.0159	-148.602	1163.85	-701.992	6.25361	451.944	0	0
648-1.2	FTC	0.110338	-1.40794	-4.70302	-3.66442	-33.9088	-7.9095	-90.1082	-3.5396	-2.60916	-60.6984	-114.848	1231.68	-320.368	5.08559	537.455	0	0
648-2.1	FTC	0.104386	-3.02451	-2.49096	-4.39756	-33.2827	-13.9937	-155.062	-3.77559	-4.6483	-160.53	-435.552	577.348	-395.272	7.63854	393.44	0	0
648-2.2	FTC	0.107321	-2.99796	-3.59	-4.32885	-46.9803	-11.909	-169.364	-4.90408	-5.04195	-142.417	-360.532	687.882	-569.67	5.96291	471.136	0	0
660-2.2	FTC	0.111105	-1.87991	-30.7106	-7.78482	-27.1083	-5.24399	-29.6645	-4.0577	-3.91948	-188.793	-1.07973	1066.99	-724.411	-5.65946	955.426	0	0
662-1.1	FTC	0.34151	1.69198	-28.4683	-2.79197	-27.8824	-3.68403	-114.665	-8.34715	-2.38053	-113.087	-4.96324	2467.3	-572.56	-1.14178	2418.67	0	1
662-1.2	FTC	0.239816	1.27018	-30.3782	-3.21532	-30.3782	-4.45357	-180.388	-10.3028	-2.50527	-175.456	-7.86237	2157.34	-606.752	-1.73503	1675.06	0	1
662-2.1	FTC	0.0896222	1.27848	-25.3791	-2.89903	-33.488	-3.26158	-81.8875	-5.4853	-2.47182	-203.033	-9.75114	2376.18	-346.226	-1.61953	1184.45	0	1
662-2.2	FTC	0.108067	1.68784	-21.1828	-3.51817	-27.9509	-3.3054	-77.9687	-6.3415	8.72513	-96.6585	-11.5101	3480.73	-383.963	1.01057	1243.34	0	1
691-1	FTC	0.147624	-2.15891	-46.5368	-5.0291	-60.9816	-10.1986	-116.995	1.48421	5.85512	-178.564	-54.58	759.917	-109.16	-2.39546	929.3	0	0
506-6	FTC	0.0395549	2.74436	-34.0251	-1.81319	-12.1134	-4.59011	-41.0277	-5.09304	19.5145	-74.7255	-10.4001	4029.74	-1059.03	-1.25573	2574.36	0	1
703-2	FTC	0	-7.47299	-25.136	-2.51697	-1.42571	-42.8637	-74.6301	-2.34841	1.42239	-3.84154	-155.599	79.7999	-798.797	-9.86067	592.224	0	1
660-1.1	FTC	0.0301855	-14.4901	-15.0011	-22.8956	-110.431	-13.2415	-97.4775	-9.96588	-31.7129	-774.433	1.24229	116.404	-2678.11	-38.5056	1468.37	0	0
660-2.1	FTC	0.0660636	-1.67508	-36.1076	-8.30644	-28.7249	-6.38298	-29.7379	-5.07789	-5.00798	-211.458	-1.32338	773.775	-778.326	-6.74693	962.071	0	0
26_2	FTC	0.000400753	-8.60495	-14.1249	-1.27471	-1.00707	-38.5903	-21.1146	-1.83422	2.9482	-119.029	-66.0354	152.729	-1120.69	-3.6431	1296.13	0	0
27_2	FTC	0	-1.82471	-7.02581	-6.92908	-25.1531	-10.3579	-69.6796	-1.35911	13.0623	-40.2988	-77.8521	966.976	-874.712	-10.8353	5293.48	0	0
72	FTC	0	-41.854	1.46176	-7.79361	-10.6096	-6.24323	-441.813	-12.3146	-1.39696	-74.4032	-55.4184	58.1903	-847.631	-2.22267	1082.39	0	0
76	FTC	0.0667541	-7.64261	-1.90404	-4.31412	-13.2605	-9.08865	-162.474	-4.54433	4.91072	-84.3939	-415.604	313.199	-585.72	3.85287	596.344	0	0
80	FTC	0.0703162	-7.13726	-2.85872	-8.00205	-17.574	-8.19856	-154.919	-2.39557	4.42179	-48.1803	-49.3634	255.049	-781.645	-2.63969	398.932	0	0
81	FTC	0.00757258	-4.61886	-7.8764	-4.47701	-10.2144	-6.55473	-107.824	-3.89747	8.64858	-90.6689	-38.3867	312.446	-743.164	-1.21633	596.344	0	0
544	FTC	0.0688691	-1.41895	-2.1732	-9.22037	-12.9047	-3.35154	-63.1112	-7.4118	-3.37485	-60.3309	-369.601	1309.84	-590.103	1.6646	1746.2	0	0
575-1	FTC	0.0642571	-5.72984	-4.25304	-5.87055	-56.8266	-14.5052	-141.386	-11.8228	-8.35995	-177.109	-53.3899	238.279	-1175.04	-3.51493	600.491	0	0
575-2	FTC	0.0544094	-7.44239	-4.51826	-6.9923	-56.7192	-16.4586	-153.891	-11.6784	-7.92146	-249.132	-110.72	158.05	-1753.19	-3.44802	530.056	0	0
670-1	FTC	0	2.25933	-13.4927	-3.04007	-14.4611	-3.5655	-26.2474	-7.38247	24.0155	-50.7067	-158.035	3031.67	-663.57	-1.05271	537.455	0	0
670-2	FTC	0	1.31004	-16.0044	-3.2499	-17.5135	-4.62802	-37.8021	-8.94074	21.1064	-59.7304	-134.4	2451.77	-699.604	1.01368	588.134	0	0
541-5	FTC	0.0308198	-2.32408	-64.5193	-6.34957	-26.9396	-6.00706	-166.186	-21.8818	-5.54681	-1.52802	-26.1123	759.202	-443.152	12.5824	3191.46	0	0
543	FTC	0.0138882	1.594	-9.49616	-6.44126	-14.9011	-2.99456	-68.705	-7.32254	-2.29317	-136.461	-705.423	2543.6	-669.687	5.86713	608.874	0	0
		HMGA/PGK	miR-144	miR-145	miR-146b	miR-155	miR-183	miR-199b	miR-221	miR-223	miR-31	miR-375	miR-451a	miR-551b	miR-7	mt/nDNA	BRAF-mut	RAS-mut
32_3	FTA	0.00472654	2.33561	-39.9798	-3.2971	-12.6951	-5.20969	-42.1131	-7.81474	35.8475	-37.1734	-270.822	3939.51	-826.688	-2.422	280.139	0	0		samples	101
54	FTA	0	-4.72241	-2.97837	-5.79385	-8.691	-8.33696	-82.9702	-5.55783	8.45895	-29.5384	-33.4636	376.232	-433.39	-2.53946	826.001	0	0		patients	46
55	FTA	0	-2.7657	-2.82382	-4.09155	-8.80087	-3.62416	-92.2609	-4.00734	7.98534	-34.2409	-102.37	622.683	-674.487	-3.06874	533.742	0	0
28_3	FTA	0	1.59302	-30.0281	-4.16478	-14.2535	-4.70189	-65.0393	-3.61311	26.6629	-46.1494	-70.9258	2190.07	-495.671	-3.75351	1332.57	0	0
30_2	FTA	0.039418	1.41127	-11.6965	-4.90076	-20.0149	-4.52528	-85.5091	-10.1121	15.1579	-41.4415	-20.7208	2910.39	-158.463	1.43594	916.506	0	0
31_2	FTA	0.0207607	-37.9774	-6.44004	-9.49435	-20.9964	-8.35169	-294.489	-2.23778	1.07024	-77.82	-111.59	38.6643	-443.278	1.59431	1389.16	0	0
34_2	FTA	0	1.41893	-13.5497	-4.07046	-15.6728	-3.63056	-66.2658	-2.16624	25.1905	-56.8935	-35.0221	1937.27	-910.296	-5.31545	2210.26	0	0
35_2	FTA	0.0710511	-3.00345	-8.06471	-4.0745	-29.3771	-10.5314	-72.8381	-3.27529	3.26793	-5.94477	-16.8144	312.644	-197.625	2.20133	1024	0	0
48	FTA	0	-10.2609	-1.27818	-5.29301	-7.80332	-17.0783	-288.832	-1.04542	3.78662	-60.5095	-95.9419	196.844	-295.925	-10.9214	5330.3	0	0
52	FTA	0.0041577	-8.98279	-1.3033	-5.64574	-10.6086	-13.0607	-265.426	-5.76437	3.30085	-64.0961	-135.033	273.015	-476.775	2.86361	935.763	0	0
53	FTA	0	-13.0769	-2.12719	-10.0488	-13.9187	-8.56794	-93.9583	-7.53678	2.29907	-7.99417	-66.9007	175.588	-227.378	-1.20493	330.842	0	0
56	FTA	0.027489	-98.322	-2.43588	-2.22598	-3.52945	-31.5473	-171.783	-2.46134	-1.96488	-5.8744	-44.7694	26.0924	-193.266	1.27064	719.076	0	0
57	FTA	0	-2.62992	-3.23781	-3.35199	-10.8154	-5.71605	-52.5281	-6.89246	9.51353	-14.9287	-442.649	508.457	-610.996	2.14352	497.999	0	0
58	FTA	0	-178.801	-1.20348	-6.22127	-22.8989	-19.189	-271.952	-23.7888	-3.42762	1.66762	-18.9905	14.9057	-202.56	-30.4255	4803.93	0	0
59	FTA	0.0177013	-3.11243	-2.70015	-2.91408	-9.24094	-5.4003	-98.2265	-2.02517	14.4897	-44.5712	-366.594	697.941	-464.019	-2.0749	596.344	0	0
60	FTA	0	-3.25779	1.27554	-3.4675	-7.00747	-3.71637	-113.291	-1.21748	8.28847	-68.5409	-194.536	549.169	-480.667	-6.07925	9089.59	0	0
61	FTA	0	-17.9012	-1.80498	-7.95569	-38.1071	-5.10527	-213.336	-29.4866	2.85406	-19.5214	-20.9952	66.3955	-648.96	-56.9643	215.269	0	0
522-3	FTA	0	-10.7703	-46.489	-2.16017	-4.20753	-21.874	-24.7807	-2.43032	2.33297	-10.2184	-147.15	188.05	-936.505	-12.3903	2957.17	0	0
522-8	FTA	0	-10.5477	-38.2464	-1.88619	-4.1066	-23.352	-22.5565	-3.39985	2.99071	-11.8113	-184.244	204.972	-768.271	-12.9553	3468.27	0	0
557	FTA	0.0591286	-7.60748	-25.5884	-18.2828	-49.0921	-16.6496	-398.219	-5.54973	-10.3921	-129.107	-113.963	212.686	-486.879	11.6123	1520.15	0	0
564	FTA	0.042101	-24.0504	-1.83781	-9.97274	-12.3205	-12.0252	-152.007	-1.43693	-128.711	-101.687	-585.283	57.3615	-842.183	2.38173	584.071	0	0
578-1.1	FTA	0	1.61373	-42.8019	-3.22568	-7.5402	-4.24158	-110.248	-3.35103	-1.57965	-83.8421	-121.482	1453.58	-718.878	-1.7048	4640.29	0	0
578-1.2	FTA	0	1.20047	-67.0144	-3.50983	-8.73253	-4.20294	-175.631	-2.71584	-1.8874	-78.8698	-66.7826	1577.69	-1266.3	-1.37211	6984.79	0	0
578-2.1	FTA	0	1.51985	-11.3221	-4.36527	-12.6501	-3.73491	-96.4074	-4.26065	-1.31137	-72.0573	-74.5984	1645.06	-782.026	-1.87394	5256.91	0	0
578-2.2	FTA	0	1.2712	-79.0017	-4.92052	-14.0628	-3.37248	-107.174	-5.51672	-1.51447	-75.26	-82.3565	2028.49	-848.524	-2.06882	4576.41	0	0
580-1.1	FTA	0.0264608	1.69475	-11.3445	-5.42238	-10.7326	-2.11246	-70.9596	-3.17978	-1.58439	-63.9523	-211.414	2070.95	-531.5	1.37657	481.036	0	0
580-1.2	FTA	0.0279695	1.37906	-2.6598	-6.26067	-11.7234	-2.72512	-80.2438	-3.49748	-2.08684	-62.0912	-164.999	1373.54	-423.529	1.53547	487.751	0	0
580-2.2	FTA	0	2.6665	-15.563	-5.79597	-11.4324	-1.72315	-55.1409	-2.61181	1.01392	-72.7588	-340.155	2005.78	-337.806	1.52621	749.612	0	0
591-1	FTA	0	-16.9726	-5.40815	-4.48508	-4.74082	-11.3541	-149.618	-4.31732	-8.22568	-42.3748	-54.3849	95.3304	-792.428	-2.22705	8364.13	0	0
591-2	FTA	0	-6.43807	-5.9448	-3.17472	-3.76234	-13.0107	-60.1974	-4.44329	-3.80166	-40.55	-66.1023	244.446	-1231.87	-2.90116	11585.2	0	0
591-3	FTA	0	-28.2912	-4.16201	-4.14761	-4.81415	-12.6169	-179.43	-5.03601	-14.5938	-41.5645	-93.8497	49.9606	-1169.99	-4.42992	10441.2	0	0
592-3	FTA	0.0418102	-5.57832	-18.1869	-2.24207	-8.28115	-31.9963	-290.991	-1.60195	-7.86165	-103.956	-16.7354	168.917	-75.5747	1.54775	2896.31	0	0
593-1	FTA	0.0235195	-1.20443	-3.20061	-3.60087	-23.3985	-8.74431	-91.3508	-7.27701	-1.88341	-116.836	-193.789	742.71	-688.993	5.86306	719.076	0	0
593-2	FTA	0.0255594	1.28795	-3.03128	-3.32863	-21.7046	-7.20965	-116.157	-5.40738	-2.02782	-173.637	-198.766	1027.61	-897.6	4.61097	1278.29	0	0
593-3	FTA	0.0451228	-2.95994	-2.27453	-4.77523	-27.3899	-12.2573	-113.817	-9.25716	-3.30711	-135.352	-150.704	330.712	-666.55	6.27419	754.826	0	0
597-1	FTA	0	1.1819	-7.3304	-3.22409	-8.59735	-8.13359	-129.238	-6.20698	-1.79489	-76.3148	-189.873	2129.22	-565.699	-3.2691	4544.8	0	0
597-2	FTA	0	-1.10491	-3.65262	-4.28392	-10.6585	-10.2954	-195.894	-7.69505	-2.52089	-72.2002	-109.815	1809.12	-612.655	-4.28392	4329.55	0	0
577-1	FTA	0	2.36635	-15.3199	-2.59788	-5.64641	-4.09066	-97.8388	-2.65247	-1.52873	-58.1753	-84.879	3584.77	-490.237	-1.92164	4153.18	0	0
577-2	FTA	0	1.77413	-13.0221	-2.40809	-4.74988	-4.06397	-129.149	-1.83769	-2.10364	-46.6205	-48.769	2244.39	-691.167	-2.69053	3541.14	0	0
577-3	FTA	0	1.73913	-6.26204	-2.67889	-4.68041	-4.81199	-135.922	-2.41435	-2.27621	-41.4021	-36.4194	2544.85	-758.305	-2.68819	5077.84	0	0
615-26	FTA	0.0187106	2.57004	-17.6086	-1.81278	-16.5437	-2.37546	-29.4094	-1.92947	2.10204	-48.7796	-21.9813	4877.05	-159.588	-1.08539	861.078	0	0
622-1	FTA	0	-26.6252	-4.04102	-7.48871	-53.2503	-29.7479	-7.59325	-10.8132	-26.4412	-6.5193	-56.678	71.7687	-566.023	-1.52068	1052.79	0	0
622-3.1	FTA	0	-24.7676	-6.59046	-6.19189	-19.4322	-21.2646	-112.235	-10.4135	-18.257	-24.9398	-364.653	62.6664	-415.983	1.15638	1595.73	0	0
622-3.2	FTA	0	-18.4592	-7.14172	-7.60144	-28.9657	-16.294	-62.5211	-10.9759	-19.5118	-22.569	-123.321	137.542	-889.143	1.68614	1722.16	0	0
640-1	FTA	0.052556	-2.49258	-1.44157	-7.60865	-30.6463	-16.768	-159.525	-6.01115	-3.80432	-116.779	-915.008	937.295	-1029.44	3.43988	962.071	0	0
640-2	FTA	0.0656073	-1.91378	-2.29172	-6.04787	-29.9904	-12.6094	-136.848	-4.4273	-2.78259	-95.4338	-558.893	741.125	-655.489	3.90027	1360.57	0	0
640-3	FTA	0.0204749	-2.31178	-2.65554	-6.22902	-20.2382	-12.5447	-70.4733	-10.6222	-2.967	-143.908	-448.513	690.259	-743.921	2.17497	765.363	0	0
640-4	FTA	0.0235195	-2.00056	-4.56433	-5.39043	-18.7706	-10.7809	-134.401	-9.12865	-2.73284	-168.944	-560.434	909.922	-734.389	2.82764	1112.82	0	0
645-1.1	FTA	0	1.54357	-16.0415	-3.44316	-14.8638	-2.64585	-55.8596	-3.44316	-1.17587	-107.914	-434.657	3250.1	-715.959	-1.80717	4182.07	0	0
645-1.2	FTA	0	2.15151	-11.1166	-2.4194	-10.6638	-2.12086	-44.7758	-2.48742	-1.03861	-76.8859	-376.015	3862.59	-1346.17	-1.45866	4329.55	0	0
645-2.1	FTA	0	2.49876	-34.7463	-2.71093	-14.916	-2.2327	-56.0556	-7.82878	-2.06879	-17.2531	-19.8186	5409.25	-604.16	1.0078	374.806	0	0
645-2.2	FTA	0	-1.9196	-34.0788	-3.70842	-31.577	-9.9922	-7.73179	-2.12993	-5.50523	-27.6806	-73.0495	1639.68	-1017.49	-3.76018	340.144	0	0
646-1	FTA	0	3.55007	-208.247	-2.50039	-11.9767	-2.58857	-86.9524	-13.6625	-1.73166	-146.236	-116.336	5035.25	-917.875	1.81233	130.69	0	0
646-2	FTA	0.00315094	3.06372	-295.03	-1.82098	-8.90563	-2.3371	-90.1789	-18.1855	-1.1132	-181.612	-368.295	5026.31	-1600.96	-1.16048	221.322	0	0
646-3	FTA	0.00323953	1.23763	-367.709	-1.52882	-5.17809	-3.34596	-87.5733	-22.9818	1.11542	-192.995	-388.675	2414.62	-2094.54	-1.15063	191.341	0	0
650-1.1	FTA	0.0111254	-1.68067	-3.86116	-2.49499	-12.7201	-8.39212	-159.679	-7.15541	-2.63725	-90.4492	-1963.26	1261.54	-173.529	1.64828	564.175	0	0
650-1.2	FTA	0	1.08126	-31.7191	-1.50241	-10.6095	-5.56847	-105.221	-6.66812	-1.44121	-70.3891	-252	2080.51	-172.121	-1.21191	333.144	0	0
650-2	FTA	0.000798732	5.60464	-520.365	-1.35039	-3.44232	-1.1594	-208.424	-32.9768	1.60951	-53.571	-105.667	13936.9	-1084.92	1.04726	191.341	0	0
650-3	FTA	0	4.13887	-237.332	-2.26697	-7.89404	-1.38584	-164.366	-16.9212	-1.14137	-54.5975	-115.421	9084.78	-308.85	-1.05758	192.672	0	0
650-4	FTA	0	3.42669	-46.3079	-3.81897	-20.8675	-1.87019	-77.3423	-6.93158	-1.63942	-113.236	-37.0958	5544.4	-318.067	1.33498	163.144	0	0
653-1.1	FTA	0	-5.87079	-1.26012	-4.51134	-14.6574	-11.3416	-383.626	-4.06585	-14.2566	-107.9	-9698.57	283.351	-581.468	3.62114	537.455	0	0
653-1.2	FTA	0	-2.75028	-4.59346	-2.88702	-20.2462	-5.85464	-168.848	-3.55434	-6.67876	-48.4888	-20.9602	792.584	-1192.34	4.85819	504.951	0	0
653-2.1	FTA	0.0227183	-3.98605	-5.4451	-5.67633	-27.0013	-8.25323	-234.746	-4.15532	-8.13961	-101.474	-48.3338	392.09	-147.54	8.028	982.286	0	0
653-2.2	FTA	0.0224056	-4.79694	-5.00065	-5.98817	-24.6261	-9.20307	-272.878	-5.03543	-10.2114	-101.274	-45.3212	339.645	-259.954	6.76404	749.612	0	0
657-1.1	FTA	0	-1.34094	-12.2375	-7.12674	-63.2609	-9.40379	-198.534	-4.60513	-4.51036	-126.522	-101.353	1275.42	-373.054	3.04567	464.65	0	0
657-1.2	FTA	0	1.34021	-6.85683	-3.11135	-14.9031	-5.56948	-98.8756	-6.30957	-1.81195	-90.3556	-295.608	2094.6	-257.342	1.11146	436.549	0	0
678-1	FTA	0	-4.64585	-7.39189	-1.71231	-2.19762	-40.9543	-10.3098	-7.86771	1.50948	-13.3239	-31.4708	241.195	-303.582	1.78269	770.686	0	0
678-2	FTA	0	-6.85285	-8.79513	-1.79839	-2.45667	-40.6929	-12.6995	-7.65661	1.10442	-11.686	-32.1491	413.945	-321.061	2.57272	1136.2	0	0
678-3	FTA	0	-3.19189	-7.64443	-1.64081	-2.419	-21.4724	-6.70115	-7.6976	1.71189	-16.6149	-41.1953	336.763	-370.777	1.65358	1112.82	0	0
678-4	FTA	0	-1.01291	-12.1131	-2.84514	-3.65153	-14.81	-51.5715	-11.7819	2.48199	-34.0245	-507.936	1469.9	-409.722	1.97451	995.999	0	0
678-5	FTA	0	-4.11653	-7.47165	-2.28379	-2.58726	-33.3919	-22.1837	-7.01979	1.42264	-20.6981	-99.8318	299.949	-685.697	2.74836	891.444	0	0
678-6	FTA	0	1.15821	-8.56294	-2.27853	-3.02746	-9.05118	-34.9715	-9.11414	4.50615	-37.4815	-164.063	1736.41	-960.809	2.19146	1097.5	0	0
678-7	FTA	0	-2.14931	-6.5155	-3.37263	-2.79699	-26.4258	-73.7144	-9.6056	1.48054	-33.6813	-107.179	223.809	-701.294	4.91137	1016.93	0	0
679-3	FTA	0.00961832	-13.6056	-20.6222	-2.29124	-1.27114	-50.427	-361.068	-9.29288	1.87108	-22.5667	-727.158	82.933	-381.655	-2.24408	797.865	0	0
680-2	FTA	0	-27.7326	-7.32847	-2.27129	-9.87316	-86.4331	-43.2165	-4.86861	1.82322	-79.5346	-139.441	68.9027	-663.297	1.29818	1710.26	0	0
680-3	FTA	0	-17.1956	-53.2226	-1.12036	-3.46767	-122.273	-118.108	-9.80806	2.61359	-110.199	-1336.24	85.9862	-778.184	-2.40155	3040.3	0	0
680-4	FTA	0	-13.9278	-22.4695	-1.50514	-4.62643	-85.6214	-42.8107	-4.08376	2.25027	-108.376	-484.348	61.8243	-484.348	-2.23442	3236.01	0	0
680-5	FTA	0	-98.3413	-11.6296	-1.35635	-4.82231	-172.413	-106.133	-7.88836	1.76574	-177.26	-529.955	10.1984	-704.143	-1.12484	2759.13	0	0
680-6	FTA	0	-11.6856	-17.5897	-1.92741	-6.00707	-36.4201	-25.932	-1.65481	2.8154	-70.8484	-92.1979	91.3503	-463.576	1.02338	5712.87	0	0
680-7	FTA	0	-5.93002	-40.1697	-1.85066	-7.25028	-24.2185	-191.081	-2.72837	2.7169	-43.0529	-87.3077	188.963	-308.267	2.55259	5955.47	0	0
680-8	FTA	0	-4.40989	-16.3446	-3.94696	-17.6396	-21.7169	-58.5154	-1.28409	2.69308	-34.7934	-90.5563	274.233	-449.054	1.99897	7082.29	0	0
683-1	FTA	0	-2.47904	-3.94434	-5.16864	-7.56733	-12.2082	-89.2502	-5.9785	-1.12489	-47.4976	-39.3907	401.767	-255.962	3.5559	1884.54	0	0
683-2	FTA	0	-31.7822	-4.89106	-2.41186	-2.60295	-41.0738	-18.128	-6.917	-2.29763	-14.1247	-31.1281	34.0564	-286.054	1.27443	1269.46	0	0
694-132	FTA	0	2.55447	-39.5875	-4.81312	-25.2283	-3.7763	-62.9866	-9.89688	10.5052	-66.1181	-185.718	2615.78	-633.4	-1.17038	537.455	0	0
694-133	FTA	0	3.92829	-71.8093	-4.18753	-20.4793	-1.77288	-58.7329	-9.48796	9.73987	-71.3132		4750.63	-901.446	1.05988	367.093	0	0
694-134	FTA	0	3.27988	-48.0465	-5.68184	-22.5704	-2.50769	-97.4344	-11.6025	8.41895	-74.3551	-216.22	2690.47	-1591.71	-1.54366	929.3	0	0
624-2.1	FTA	0.000138291	1.90439	-4.56517	-5.20778	-31.356	-5.39144	-40.523	-2.8892	-2.42952	-41.9521	-219.895	2303.05	-533.99	-1.0502	5914.33	0	0
624-2.2	FTA	0	2.17893	-12.609	-4.36621	-31.047	-4.84461	-33.5068	-3.37849	-1.701	-37.4367	-200.35	2746.96	-650.94	1.54074	4389.98	0	0
695-2	FTA	0	2.12392	-20.7246	-3.16734	-15.2768	-1.97694	-75.7551	-7.22637	8.79528	-41.4491	-1392.32	1766.56	-362.86	-1.25987	1251.98	0	0
695-3	FTA	0	1.91681	-23.1236	-3.25192	-15.2559	-2.51628	-72.5696	-4.1736	7.50945	-46.8928	-146.149	2004.06	-315.456	-1.51708	1097.5	0	0
695-5	FTA	0	2.47167	-16.2742	-2.89691	-14.0697	-2.15027	-57.8608	-7.18264	7.03956	-14.7692	-43.2466	2361.5	-307.515	-1.26972	734.185	0	0
705-1	FTA	0	1.72367	-16.9653	-4.12536	-18.3095	-3.14818	-48.9935	-2.3694	17.3334	-115.722	-1221.57	1547.24	-610.784	-1.36086	12936.3	0	0
705-2	FTA	0	1.77781	-19.1583	-4.34663	-21.8551	-2.78929	-42.2212	-1.9587	13.2701	-119.42	-237.19	1652.12	-552.525	-1.75309	15023.4	0	0
705-3	FTA	0	1.63876	-15.5344	-4.84801	-18.6021	-3.19849	-42.4411	-2.84296	13.6668	-78.1076	-334.855	1620.93	-511.075	-2.18463	14987.6	0	0
705-4	FTA	0	1.36559	-20.3997	-5.73771	-19.0336	-2.99068	-60.5676	-3.09615	13.0821	-109.173	-174.911	1595.2	-837.807	-1.35705	13601.3	0	0
615-24	FTA	0.510506	2.03647	-24.1497	-1.48857	-20.1671	-3.71647	-48.6353	-1.8454	1.58674	-58.2397	-10.367	2809.44	-123.977	1.00422	568.1	0	1
615-25	FTA	0.0683934	2.79745	-34.6766	-2.57735	-15.0939	-2.66824	-62.9393	-3.67028	1.44805	-70.8104	-42.9888	4718.49	-291.205	-1.14543	548.748	0	1
587-1	FTA	0.189465	-2.01791	-3.59967	-2.36668	-5.14391	-8.38531	-43.3471	-4.22182	-3.30091	-26.3159	-19.4657	720.141	-65.7019	-9.04966	600.491	0	0
587-2	FTA	0.213159	-3.1406	-4.5348	-3.18444	-5.96301	-10.1685	-56.5337	-4.67848	-4.50348	-25.4755	-21.0543	640.902	-56.1432	-10.3105	699.413	0	0
708-3	FTA	0.309927	1.68909	-2.77743	-11.2648	-19.2096	-5.63241	-112.498	-3.74185	12.9623	-189.198	-677.348	1580.59	-40.8922	-4.38857	1905.08	0	0
708-13155	FTA	0.167241	2.02266	-10.6571	-6.60586	-13.8686	-3.41941	-70.2169	-4.12315	29.1668	-122.255	-414.074	1828.26	-258.451	-2.35177	1066.26	0	0
